# Supplementary material for: Revisiting Mt Fuji’s groundwater origins with helium, vanadium and environmental DNA tracers
Source: Nat Water. 2023 Jan 19;1(1):60–73. doi: 10.1038/s44221-022-00001-4 (PMC11041693; doi:10.1038/s44221-022-00001-4)
Supplement: Supplementary file 3 — Mt Fuji hydrogeochemical dataset. [file 44221_2022_1_MOESM3_ESM.xlsx]

## Sheet: title page
	Extended Data Table 1
	associated manuscript:
	Revisiting Mt. Fuji’s groundwater origins
	O.S. Schilling1,2,3, K. Nagaosa4, T.U. Schilling5, M.S. Brennwald2, R. Sohrin4, Y.Tomonaga1,2,6, P. Brunner3, R. Kipfer2,7, and K. Kato4
	1 Hydrogeology, Department of Environmental Sciences, University of Basel, CH-4056 Basel, Switzerland
	2 Department Water Resources and Drinking Water, Eawag - Swiss Federal Institute of Aquatic Science and Technology, CH-8600 Dübendorf, Switzerland
	3 Centre for Hydrogeology and Geothermics, Université de Neuchâtel, CH-2000 Neuchâtel, Switzerland
	4 Department of Geosciences, Graduate School of Science, Shizuoka University, Shizuoka 422-8529, Japan
	5 Department of Geology and Geological Engineering, Université Laval, Québec, QC, G1V 0A6, Canada.
	6 Entracers GmbH, CH-8600 Dübendorf, Switzerland
	7 Institute of Biogeochemistry and Pollutant Dynamics & Institute of Geochemistry and Petrology, Swiss Federal Institute of Technology Zurich (ETHZ), CH-8092, Zürich, Switzerland
	Corresponding author: O. S. Schilling (oliver.schilling@unibas.ch)

## Sheet: variables
	Variable	Unit	Notes
	site id		where possible, site id's correspond to the id's of the sites in the National hydrological environment database of Japan and source publications
	type		type of water sampled
	location		names of selected sites
	date	DD/MM/YY	date of sampling
	latitude	°	coordinate reference system: WGS 84 / Pseudo-Mercator
	longitude	°	coordinate reference system: WGS 84 / Pseudo-Mercator
	site height	m ASL
	well depth	m
	screen depth	m	depth ranges of screened intervals
	water temperature	°C
	pH
	electrical conductivity	μS/cm
	HCO3-	mg/L
	F-	mg/L
	Cl-	mg/L
	NO2-	mg/L
	Br-	mg/L
	NO3-	mg/L
	SO42-	mg/L
	PO43-	mg/L
	Li+	mg/L
	Na+	mg/L
	NH4+	mg/L
	K+	mg/L
	Mg2+	mg/L
	Ca2+	mg/L
	O2	mg/L
	V	μg/L
	δ18O	‰
	δ2H	‰
	δ13C	‰
	δ34S	‰
	87Sr/86Sr
	222Rn	Bq/L
	3H/3He age	y	apparent groundwater age according to the 3H/3He dating method
	36Cl age	y	apparent groundwater age according to the 36Cl dating method
	SF6 age	y	apparent groundwater age according to the SF6 dating method
	CFC age	y	apparent groundwater age according to the CFC dating method
	CFC-11	pg/kg
	CFC-12	pg/kg
	CFC-113	pg/kg
	SF6	pg/kg
	SF6	fmol/L
	36Cl	106 atoms/L
	36Cl/Cl
	3H	TU	concentration of tritium provided in tritium units (TU)
	He	cm3STP/gH2O	concentrations measured with conventional (laboratory based) noble gas analysis
	Ne	cm3STP/gH2O	concentrations measured with conventional (laboratory based) noble gas analysis
	Ar	cm3STP/gH2O	concentrations measured with conventional (laboratory based) noble gas analysis
	Kr	cm3STP/gH2O	concentrations measured with conventional (laboratory based) noble gas analysis
	Xe	cm3STP/gH2O	concentrations measured with conventional (laboratory based) noble gas analysis
	4He (GE-MIMS)	cm3STP/gH2O	concentrations measured with the GE-MIMS instrument
	Err. 4He (GE-MIMS)	cm3STP/gH2O	standard error estimated based on the standard deviation of the respective GE-MIMS measurements
	40Ar (GE-MIMS)	cm3STP/gH2O	concentrations measured with the GE-MIMS instrument
	Err. 40Ar (GE-MIMS)	cm3STP/gH2O	standard error estimated based on the standard deviation of the respective GE-MIMS measurements
	84Kr (GE-MIMS)	cm3STP/gH2O	concentrations measured with the GE-MIMS instrument
	Err. 84Kr (GE-MIMS)	cm3STP/gH2O	standard error estimated based on the standard deviation of the respective GE-MIMS measurements
	4He	cm3STP/gH2O	noble gas isotope concentrations measured with conventional (laboratory based) noble gas analysis
	Err. 4He	cm3STP/gH2O	standard error estimated based on the standard deviation of the respective GE-MIMS measurements
	20Ne	cm3STP/gH2O	noble gas isotope concentrations measured with conventional (laboratory based) noble gas analysis
	Err. 20Ne	cm3STP/gH2O	standard error estimated based on the standard deviation of the respective GE-MIMS measurements
	40Ar	cm3STP/gH2O	noble gas isotope concentrations measured with conventional (laboratory based) noble gas analysis
	Err. 40Ar	cm3STP/gH2O	standard error estimated based on the standard deviation of the respective GE-MIMS measurements
	86Kr	cm3STP/gH2O	noble gas isotope concentrations measured with conventional (laboratory based) noble gas analysis
	Err. 86Kr	cm3STP/gH2O	standard error estimated based on the standard deviation of the respective GE-MIMS measurements
	136Xe	cm3STP/gH2O	noble gas isotope concentrations measured with conventional (laboratory based) noble gas analysis
	Err. 136Xe	cm3STP/gH2O	Standard error estimated based on the standard deviation of the respective conventional noble gas measurements
	3He/4He		noble gas isotopic ratios based on conventional (laboratory based) noble gas measurements
	Err. 3He/4He		standard error estimated based on the standard deviation of the respective conventional noble gas measurements
	20Ne/22Ne		noble gas isotopic ratios based on conventional (laboratory based) noble gas measurements
	Err. 20Ne/22Ne		standard error estimated based on the standard deviation of the respective conventional noble gas measurements
	4He/20Ne		noble gas isotopic ratios based on conventional (laboratory based) noble gas measurements
	36Ar/40Ar		noble gas isotopic ratios based on conventional (laboratory based) noble gas measurements
	Err. 36Ar/40Ar		standard error estimated based on the standard deviation of the respective conventional noble gas measurements
	N2 (GE-MIMS)	cm3STP/gH2O	concentrations measured with the GE-MIMS instrument
	Err. N2 (GE-MIMS)	cm3STP/gH2O	standard error estimated based on the standard deviation of the respective GE-MIMS measurements
	O2 (GE-MIMS)	cm3STP/gH2O	concentrations measured with the GE-MIMS instrument
	Err. O2 (GE-MIMS)	cm3STP/gH2O	standard error estimated based on the standard deviation of the respective GE-MIMS measurements
	CO2 (GE-MIMS)	cm3STP/gH2O	concentrations measured with the GE-MIMS instrument
	Err. CO2 (GE-MIMS)	cm3STP/gH2O	standard error estimated based on the standard deviation of the respective GE-MIMS measurements
	CH4 (GE-MIMS)	cm3STP/gH2O	concentrations measured with the GE-MIMS instrument
	Err. CH4 (GE-MIMS)	cm3STP/gH2O	standard error estimated based on the standard deviation of the respective GE-MIMS measurements
	Total Direct Count (TDC)	cells/mL	Total Direct Count of microbial cells based on fluorescent staining and optical counting

## Sheet: data
	site id	type	location	date	latitude	longitude	site height	well depth	screen depth	water temperature	pH	electrical conductivity	HCO3-	F-	Cl-	NO2-	Br-	NO3-	SO42-	PO43-	Li+	Na+	NH4+	K+	Mg2+	Ca2+	O2	V	δ18O	δ2H	δ13C	δ34S	87Sr/86Sr	222Rn	3H/3He age	36Cl age	SF6 age	CFC age	CFC-11	CFC-12	CFC-113	SF6	SF6	36Cl	36Cl/Cl	3H	He	Ne	Ar
				DD/MM/YY	°	°	m ASL	m	m	°C		μS/cm	mg/L	mg/L	mg/L	mg/L	mg/L	mg/L	mg/L	mg/L	mg/L	mg/L	mg/L	mg/L	mg/L	mg/L	mg/L	μg/L	‰	‰	‰	‰		Bq/L	y	y	y	y	pg/kg	pg/kg	pg/kg	pg/kg	fmol/L	106 atoms/L		TU	cm3STP/gH2O	cm3STP/gH2O	cm3STP/gH2O
	1	spring	Shibakawa spring	1979	35.3717	138.567	716																					31
	1	spring	Shibakawa spring	2011	35.3717	138.567	716			10.8	6.98	93			3.6			3.3	7.8			5.5		1.3	2.4	8.2	9.14333								18	29-31										2.5	1.2e-07	4.62e-07	0.000494
	1	spring	Shibakawa spring	2010-02-20	35.3717	138.567	716			10.5				0.1	4.3	0	0	3	9.9	0.1	0	6.4	0	1.3	2.6	8.8			-9.28	-61.1																	4.63e-08
	1	spring	Shibakawa spring	2012-2014	35.3717	138.567	716			11	6.595	88.75	39.904		4.041			3.472	7.156			5.839		1.251	2.418	8.577			-9.005	-64.6			0.704161
	1	spring	Shibakawa spring	2013-11-11	35.3717	138.567	716			10.3	6.95	97.7	34.2	0	3.8	0	0	2.7	6.5	0.1	0	5.7	0	1.2	2.1	8.9		29.4	-9.1	-60
	1	spring	Shibakawa spring	2014-09-16	35.3717	138.567	716			10.6	7.04	97.8	31.8	0.1	3.9	0	0	3.8	7	0.1	0	5.6	0	1.2	2.4	9	10.9	26.3	-9.2	-60			0.704184	1.5		25-30	23.5	26	1887.8	329.9	86.9	0.5
	1	spring	Shibakawa spring	2018-03-26	35.3717	138.567	716			11	7.23	100.7	39.04		4.21534			3.2548	6.33514			5.80624		0.967537	2.40029	9.21563	9.43	29.4	-9.17407	-60.2481									2451.71	336.16	90.9178		3.81889
	2	spring	Jimbanotaki spring	2011	35.3663	138.561	694			11.1	6.73	76		0.11	6.4			3.3	5.6			4		1.1	1.7	7.6	10.79
	2	spring	Jimbanotaki spring	2013-11-11	35.3663	138.561	694			11.6	6.99	57.6	29.1	0	2.3	0	0	3	4.4	0	0	3.6	0	0.9	1.5	8.3		22	-8.7	-57						23-30								5.8	124
	2	spring	Jimbanotaki spring	2014-09-16	35.3663	138.561	694			11.9	6.78	79.2	34.9	0	2.3	0	0	4.2	4.9	0	0	3.6	0	0.9	1.8	8.6	11.09	10.5	-8.8	-57			0.704397	1.9		25-30	19		3143.4	362.4	7973.5
	2	spring	Jimbanotaki spring	2018-03-26	35.3663	138.561	694			11.2	7.03	79.3	30.5		2.72648			2.8841	4.05595			3.66329		0.720276	1.6723	8.3689	9.33		-8.65114	-56.7654			0.704478						2520.07	354.669	485.003		4
	2	spring	Jimbanotaki spring	2020-09-16	35.3663	138.561	694			13.2	6.78	98.8													1.6723				-8.54	-54.7
	3	spring		2013-11-11	35.36	138.569	674			9.9	7.1	114.1	40.8	0.1	3.6	0	0	3.3	8.8	0.3	0	7.7	0	1.4	3	9		64.1	-10	-67
	3	spring		2014-09-16	35.36	138.569	674			10.2	7.13	110.9	30.8	0.1	3.7	0	0	4.6	9.4	0.3	0	7.6	0	1.4	3.2	8.8			-10	-67
	4	spring		2013-11-11	35.3456	138.558	670			12.3	7.56	96.8	36.9	0	1.2	0	0	2.1	8.8	0	0	3.6	0	0.1	1.8	11.8		2.1	-8.3	-53
	4	spring		2014-09-16	35.3456	138.558	670			12.6	7.61	99.6	32.4	0	1.4	0	0	2.6	9.8	0	0	3.6	0	0.2	2.2	12.2		1.9	-8.3	-52			0.705495	11.4
	5	spring	Shiraitonotaki spring	2003-2004	35.3128	138.588	480			12.9	7.52	126.3																	-8.48	-57.8
	5	spring	Shiraitonotaki spring	2010-03-26	35.3128	138.588	480			11.7				0.1	5	0	0	5.4	9.6	0.1	0	8.7	0	1.7	3.5	9.9			-9.05	-58																	3.81e-08
	5	spring	Shiraitonotaki spring	2011-06-23	35.3128	138.588	480			12.9	6.9	138															8								29	29-32										2.1	5.09e-08	2.19e-07	0.000365
	5	spring	Shiraitonotaki spring	2013-11-11	35.3128	138.588	480			12.6	6.94	127.8	44.1	0	4.7	0.4	0	5.3	9.1	0.2	0	8.6	0	1.8	3.2	10.3		42.9	-9.4	-61
	5	spring	Shiraitonotaki spring	2014-09-16	35.3128	138.588	480			13.2	6.94	117.5	39.1	0.1	4.7	0	0	6.5	9.6	0.2	0	8.7	0	1.7	3.5	10.4		34.7	-9.3	-61			0.703744	2.9
	5	spring	Shiraitonotaki spring	2015-10-26	35.3128	138.588	480			12.6	7.64	136	50.53		5.64			7.42	6.91			11.05		1.94	4.02	10.44	12.04		-9.07	-59.45
	6	spring		2013-11-11	35.2906	138.618	421			15.2	6.9	178.8	75.1	0	2.5	0.1	0	15.2	3.4	0.2	0	5.6	0	2.2	4.4	19.5		40	-7.7	-50
	6	spring		2014-09-16	35.2906	138.618	421			16.9	6.9	186.8	70.7	0	4.4	0	0	15.1	4.6	0.2	0	5.7	0.1	2.3	5.8	20.6		34.3	-7.2	-47			0.703461	3
	7	spring	Fujinishiki spring	2013-11-12	35.2727	138.564	241			15	7.82	155.5	61.3	0.1	4.5	0	0	6.6	8.3	0.1	0	8.4	0	1.8	3.7	14.4		31.7	-8.7	-57
	7	spring	Fujinishiki spring	2014-09-16	35.2727	138.564	241			15.6	7.23	167.9	60.1	0.1	4.8	0	0	8.4	10.1	0.2	0	8.5	0	1.8	5.4	15.5		26	-8.6	-57			0.703615	2.1
	8	spring		1979	35.231	138.591	133																					56.2
	8	spring		2013-11-12	35.231	138.591	133			14	7.41	138.4	56.5	0.1	3.9	0	0	6.3	6.7	0.4	0	8.5	0	1.7	2.9	12.8		51.5	-9.1	-59
	8	spring		2014-09-17	35.231	138.591	133			14.3	7	132.5	55.3	0.1	3.8	0	0	7.9	7.4	0.3	0	8.6	0	1.8	4.1	13.1			-8.9	-59
	9	spring	Yoshimaike spring	2004-10-01	35.2231	138.598	128			13.8	6.97	127.8																	-8.84	-60.1
	9	spring	Yoshimaike spring	2009-2011	35.2231	138.598	128			15.2375	6.83125	147		0.94	15.26			8.36	19.46			20.98	5.58	6.12	5.44	17.24	8.39375						0.703725
	9	spring	Yoshimaike spring	2013-11-12	35.2231	138.598	128			15.1	7.42	175.1	58.3	0.1	7	0	0	5.2	16.2	0	0	14.7	0	1.8	3.1	13		73.4	-9.3	-62						0-21 or >55								5.9	53
	9	spring	Yoshimaike spring	2014-09-17	35.2231	138.598	128			15.2	6.96	179.1	60.3	0.1	6.3	0	0	6.2	17.5	0.2	0	14.5	0	1.8	4.6	13	8.77	64.1	-9.6	-63	-40.3284		0.70374	3.9			18		498547	479.6	8195	1.8
	9	spring	Yoshimaike spring	2018-03-26	35.2231	138.598	128			14.9	7.44	92.5	62.22		6.04799			6.66643	13.7975			14.9125		1.71073	4.71933	13.7428	7.63		-9.28	-61.67										482.59	2113.59		4.08
	9	spring	Yoshimaike spring	2018-11-07	35.2231	138.598	128			14.8	6.97	175.2															7.51		-8.98	-61.85	-52.1475
	9	spring	Yoshimaike spring	2020-09-16	35.2231	138.598	128			15.3	7.18	174.9															7.51	125	-9.3	-60.8
	10	spring	Wakudamaike spring	1979	35.2276	138.611	120			14.0143	7.35714				4.54429			2.08167	11.144	0.103571		6.49429		1.94857	3.502	11.382	6.67714	49.8286
	10	spring	Wakudamaike spring	1994	35.2276	138.611	120																					47.3
	10	spring	Wakudamaike spring	2003-10-01	35.2276	138.611	120			14.4	6.81	136.7																	-8.36	-54.84
	10	spring	Wakudamaike spring	2004-10-01	35.2276	138.611	120			14.2	7.06	166.3
	10	spring	Wakudamaike spring	2009-2011	35.2276	138.611	120			14.38	6.778	119.8		0.135	4.4			7.75	7.85								8.5275
	10	spring	Wakudamaike spring	2011	35.2276	138.611	120			14.5	7	134															9																			1.8	1.49e-06	2.12e-07	0.000363
	10	spring	Wakudamaike spring	2013-11-12	35.2276	138.611	120			14	7.24	129.2	48.7	0.1	5	0	0	5.9	7.2	0	0	7.3	0	2.1	2.7	11.7		48.2	-8.7	-57					0-8	23-31								7.5	96
	10	spring	Wakudamaike spring	2014-09-17	35.2276	138.611	120			14.2	6.91	124	47.4	0.1	4.5	0	0	7	8	0.3	0	7.1	0	2	4.2	11.8	11.42	40.5	-8.7	-56			0.703562	2.3					12757.5	532.3	545730	0.6	19
	11	spring		2013-11-12	35.2036	138.614	108			15.7	7.65	176.3	79.2	0	5.8	0	0	8.7	1.4	0	0	6.9	0	1.3	4.2	19.1		17.8	-7.5	-47
	11	spring		2014-09-17	35.2036	138.614	108			16.3	7.31	182.7	84.5	0	5.7	0	0	11.8	2.7	0.2	0	6.8	0	1.3	6.1	19.2		14.4	-7.5	-47			0.703695	1.4
	12	spring		2014-09-17	35.2068	138.644	92			17.6	6.42	212	57.3	0	7.8	0	0	25.8	27.4	0	0	7.1	0	3.6	5.5	20.7		15.2	-7.3	-46			0.703722	1.6
	12	spring		2013-11-12	35.2068	138.644	92			17.3	6.52	210	38.6	0	6.7	0	0	22	28	0	0	7.1	0	3.8	4.4	21.4		13	-7.4	-47
	13	spring		2013-11-12	35.2291	138.633	161			13.8	7.46	148	54.1	0	3	0	0	5.1	12.8	0.3	0	6.8	0	1.7	4.1	13.5		41	-8.5	-56						23-31								7	121
	13	spring		2014-09-17	35.2291	138.633	161			14.3	7.43	139.5	53.2	0.1	3.8	0	0	5.8	13.8	0.3	0	7	0	2.4	5.4	13.5	10.65	33	-8.4	-56			0.703566	2.6		25-30	21		6.01711e+06	875.7	1191.8	0.6	21
	14	spring		2010-03-25	35.2317	138.641	195			14.7				0.1	8.6	0	0	20.3	20.8	0.1	0	7.8	0	2.9	5.5	20.8			-8	-50.8																	1.02e-08
	14	spring		2013-11-12	35.2317	138.641	195			15.6	7.13	168.5	47.1	0	5.3	0	0	13.8	16.1	0	0	6.5	0	2.7	3.4	17.7		8.9	-7.6	-49														6.1	63
	14	spring		2014-09-17	35.2317	138.641	195			15.2	6.77	182	51.6	0	5.4	0	0	18.3	18.8	0.1	0	6.9	0	2.7	5.1	19.7	9.33	8	-7.3	-47			0.703614	4.1			23		3825	354.8	592.1	0.5	23
	15	spring		2013-11-12	35.227	138.655	231			15.8	7.01	177.9	36.2	0	5.7	0	0	17.3	21.6	0	0	6.1	0	3.1	3.3	18.3		11.7	-7.5	-48
	15	spring		2014-09-17	35.227	138.655	231			15.9	6.87	185.5	39.9	0	5.9	0	0	21.2	22.8	0.1	0	6.3	0	3	4.6	19.1		10.7	-7.4	-48			0.703543	6.8
	16	spring	Sugita spring	2007-03-08	35.2221	138.66	195						25.6		7.2			40.6	31.1			6.6		3.8		21.2			-7.7	-50
	16	spring	Sugita spring	2010-07-24	35.2221	138.66	195			15.8	6.36	172			5.1			21.91	20.2			4.3		3.8	4.7	17																		5.1	42
	16	spring	Sugita spring	2013-11-12	35.2221	138.66	195			16.1	7.51	190.8	34.3	0	5.7	0	0	24.1	32.7	0	0	6	0	4.7	4.8	21.6		15.7	-7.3	-47														5.5	39
	16	spring	Sugita spring	2014-09-17	35.2221	138.66	195			16.5	7.04	208	39.6	0	7.2	0	0	31.1	32.2	0.1	0	7.1	0	4.3	6.3	22		12.1	-7.3	-47			0.703795	2
	16	spring	Sugita spring	2018-11-07	35.2221	138.66	195			15.6	6.87	140.2	69.05		5.64			26.6	8.59			5.92		0.61	5.85	22.8	6.92		-7.17	-48.19
	17	spring		2013-11-11	35.2594	138.656	396			14	7.58	163.1	50.6	0	3.9	0	0	20	8.2	0	0	5.2	0	0.8	5.2	17.7		6.6	-7.6	-49
	17	spring		2014-09-16	35.2594	138.656	396			18.3	7.42	177.6	54.1	0	4.1	0	0	24.5	11.4	0.1	0	5.6	0	0.9	5.4	19.2		5.3	-7.6	-49			0.705444	0.4
	18	spring		2013-11-11	35.2619	138.668	499			13.9	7.32	129.2	53.3	0	4	0	0	6.6	3.6	0	0	4.7	0	0.5	3.6	14.5		8.9	-7.6	-49
	18	spring		2014-09-16	35.2619	138.668	499			16.8	7.21	156.3	64.2	0	4.5	0	0	9.4	2.6	0	0	5.4	0	0.6	4.6	18.2		4.5	-7.7	-49			0.703628	0.9
	19	spring		2013-11-28	35.3237	138.711	1633			8.6	7.9	69.2	31.2	0	0.9	0	0	0.8	1	0.1	0	2.6	0	0.9	2.1	6.4		21.2	-9.5	-61
	19	spring		2014-09-17	35.3237	138.711	1633			9.1	7.45	68.5	37.3	0	1.3	0	0	0.8	1.1	0.1	0	2.7	0	0.9	2.4	6.8		15.9	-9.3	-58			0.703489	2.3
	20	spring		2013-11-27	35.2824	138.795	1011			11.5	8	115.9	54.2	0	1.9	0	0	1	1.2	0	0	3.7	0	1.3	4.2	10.4		20.3	-7.9	-49			0.70375
	20	spring		2014-09-17	35.2824	138.795	1011			11.6	6.93	75.2	56.2	0	1.7	0	0	1.2	1.7	0	0	3.5	0	1.2	4.4	10.2			-8.3	-50
	21	spring		2013-11-27	35.2571	138.789	879			9.7	7.45	66.7	20.1	0	2	0	0	2.2	1.8	0	0	2.3	0	0.3	0.2	6.8		1.1	-7.4	-46			0.70475
	21	spring		2014-09-17	35.2571	138.789	879			16	6.11	79.7	25.6	0	2	0	0	2	2.2	0	0	2	0	0.3	0.9	8.4			-7.5	-47
	22	spring		2013-11-14	35.248	138.7	525			12.2	7.4	156.7	54.6	0.1	6	0	0	10.6	6.5	0.1	0	5.5	0	2.1	5.8	13.5		66.2	-7.4	-46
	22	spring		2014-09-17	35.248	138.7	525			17.2	6.81	153.7	52.2	0.1	6.8	0.1	0	7.1	7.5	0.2	0	5.2	0	2.5	6	14.1		43.1	-7	-43			0.703522	1.7
	23	spring		2014-09-17	35.2255	138.69	339			18.6	6.89	204.5	73.5	0	7.2	0	0	16.4	11	0.3	0	9.4	0	6	6.4	16.6		45.8	-7.1	-44			0.703544	2
	23	spring		2013-11-14	35.2255	138.69	339			14.1	7.12	214	64.4	0	7.4	0.2	0	22.5	9.6	0.2	0	9.3	0	6.1	6.4	16.9		45.2	-7.3	-45
	24	spring		2013-11-12	35.1671	138.679	10			15	7.53	166.8	63.4	0.1	5.8	0	0	8.8	7.4	0.2	0	8.7	0	2.6	4.3	14.8		47	-8.1	-52
	24	spring		2014-09-16	35.1671	138.679	10			15.3	7.08	184	68	0.1	7.3	0	0	14	10.8	0.3	0	9.5	0	2.7	6.1	16.5		40.2	-8.1	-52			0.703878	2.6
	25	spring		2014-10-02	35.1658	138.691	5			15	6.72	160.3	57.9	0.1	5.6	0	0	11.9	12.2	0.3	0	8.9	0	2.5	5.6	15.1		37.9	-8.2	-53			0.703737	2.4
	25	spring		2013-11-13	35.1658	138.691	5			14.9	7.31	170.7	58.2	0	5.6	0	0	10.5	11.1	0.1	0	9.2	0	2.6	4.4	14.9		37.7	-8.2	-52
	26	spring		2013-11-13	35.1686	138.702	9			14.5	7.38	135.1	43.3	0	3.3	0	0	8.8	10.5	0	0	6.9	0	2.1	2.8	12.1		39.6	-8.4	-55
	26	spring		2014-10-02	35.1686	138.702	9			14.9	6.8	132.4	41.9	0.1	3.2	0	0	8.6	10.2	0.2	0	6.8	0	2	3.9	11.8		37	-8.7	-55			0.703806	4.7
	27	spring		2013-11-13	35.1733	138.709	28			13.4	7.71	89.1	36.7	0	2.3	0	0	2.5	4.3	0.1	0	6	0	1.2	1.7	7.3		42.7	-8.7	-56
	27	spring		2014-10-02	35.1733	138.709	28			13.6	7.1	89.4	34.8	0.1	2.4	0	0	3	5.2	0.2	0	6.1	0	1.2	2.7	7.7		39.6	-8.9	-56			0.703749	2.8
	28	spring		2013-11-13	35.167	138.719	9			14.2	7.4	109.9	38.4	0	4.1	0	0	5.3	6.2	0	0	6.4	0	2.1	2.4	8.8		36.5	-8.2	-53
	28	spring		2014-10-02	35.167	138.719	9			14.4	7.01	112.5	42.6	0.1	4.2	0	0	6.1	7.3	0.2	0	6.5	0	2.1	3.4	9.1		35.4	-8.6	-53			0.703762	4.7
	29	spring		2013-11-13	35.1658	138.724	18			16.8	7.17	208.8	51.7	0	7.8	0	0	22.3	19.5	0	0	8	0	3.7	6.6	18.3		20.9	-7.4	-47
	29	spring		2014-10-02	35.1658	138.724	18			16.9	6.65	206.7	55.8	0	7.6	0	0	24.4	20.4	0.1	0	8	0	3.5	7.6	18.1		16.7	-7.5	-47			0.703794	4.9
	30	spring		2013-11-08	35.1606	138.74	19			15.7	8.39	155.1	39.3	0	5.1	0	0	24.5	13.8	0.1	0	6.3	0	1.3	4.5	17		17.5	-7.3	-46			0.70375
	30	spring		2014-09-16	35.1606	138.74	19			16	8.08	160.9	40.6	0	5	0	0	27.1	14	0.1	0	6.3	0	1.3	4.4	17.3			-7.4	-46
	31	spring		2013-11-13	35.1582	138.748	9			17.5	6.99	282	32.6	0	10.1	0	0	80.7	7.7	0	0	10.4	0	4.2	10.4	17.7		7.8	-6.9	-45			0.70425
	31	spring		2014-10-02	35.1582	138.748	9			17.8	6.41	275	29.7	0	10.7	0	0	78.8	9.8	0	0	10.4	0	4.2	11.3	19.3			-7	-45
	32	spring		2013-11-13	35.1555	138.759	11			17.5	6.84	256	39.5	0	12.7	0	0	58.2	7.6	0	0	9.4	0	2	10.1	18.3		7.3	-7.2	-45			0.70375
	32	spring		2014-10-02	35.1555	138.759	11			18.7	6.46	244	31.2	0	12.1	0	0	83.6	8.6	0	0	9.4	0	2.1	11.2	18.2			-7.2	-45
	33	spring		2013-11-13	35.1958	138.77	358			12.6	8.39	120.9	62.4	0	4.2	0	0	1.4	0.6	0	0	5.6	0	0.9	2.9	13.4		5.9	-7.2	-47			0.70375
	33	spring		2014-09-16	35.1958	138.77	358			17.9	7.92	127.2	57.7	0	4	0	0	2.6	1.2	0	0	6	0	1.1	4	14.2			-7.4	-46
	34	spring		2013-11-08	35.1434	138.793	10			15.6	8.21	132.9	52.5	0	5.3	0	0	10.2	0.7	0.1	0	6.7	0	1.1	4.4	10.7		20.2	-7.3	-46			0.70375
	34	spring		2014-09-16	35.1434	138.793	10			16.2	8.39	128.2	46.1	0	5.2	0	0	11.8	0.8	0.2	0	6.7	0	1.1	4.4	11			-7.4	-46
	35	spring		2013-11-08	35.1323	138.787	5			15.8	8.53	117.5	48.9	0	5.9	0	0	5.6	1.5	0.2	0	7.4	0	0.9	3	10		23.1	-7.5	-47			0.70375
	35	spring		2014-07-14	35.1323	138.787	5			15.7	8.6	105.5	42.8	0	8.2	0	0	6.9	2.1	0.2	0	8.6	0	1	2.5	10.3			-7.3	-47
	36	spring		2013-11-08	35.1291	138.804	6			15.3	8.6	88.3	42.2	0	5	0	0	0.5	2.3	0.2	0	7.3	0	1	1.7	7.1		27.8	-7.8	-48			0.70375
	36	spring		2014-09-16	35.1291	138.804	6			15.4	8.62	90.1	38.2	0	4.9	0	0	0.7	2.6	0.2	0	7.3	0	1	2.1	7.5	11.7		-7.7	-48							>60	66	56.4	4	136.2	0
	37	spring		2013-11-13	35.1387	138.811	10			17	7.37	238	46.4	0	13.7	0	0	48.9	5.7	0	0	11.6	0	4.7	7.7	17.8		14.6	-7.2	-45			0.70425
	37	spring		2014-10-02	35.1387	138.811	10			17.5	6.8	242	42.8	0	12.4	0	0	55.8	4.7	0.1	0	10.9	0	3.5	8.5	18.6			-7.1	-46
	38	spring		2013-11-08	35.1983	138.833	558			12.5	7.04	48.1	19.3	0	2.2	0	0	1.9	1.1	0	0	3.6	0	0.1	0.2	3.1		3.9	-7.9	-49			0.70375
	38	spring		2014-10-02	35.1983	138.833	558			13	7.11	48.9	18.6	0	2.4	0	0	1.9	1.3	0	0	3.3	0	1.1	0.9	3.7			-7.9	-48
	39	spring		2013-11-08	35.1601	138.849	215			15.6	6.57	175.6	78.6	0	7.2	0	0	5.6	1	0	0	9.5	0	0.3	6.2	13		1.4	-7.2	-46			0.70375
	39	spring		2014-10-02	35.1601	138.849	215			15.9	6.64	171.8	73.1	0	7.3	0	0.1	5.7	1.3	0.1	0	8.7	0	2.3	7.1	13.8			-7.2	-47
	40	spring		2013-11-08	35.1272	138.827	9			16.4	7.89	210.8	66.9	0	10.9	0	0	28.2	0.6	0.2	0	8.4	0	0.1	10.8	13.9		15.6	-7.1	-44			0.70375
	40	spring		2014-09-16	35.1272	138.827	9			16.6	7.28	206	60.4	0	11.1	0	0.1	28.4	0.9	0.2	0	7.8	0	1.2	10	14.9			-7.1	-45
	41	spring		2013-11-08	35.1229	138.836	9			16.3	8.64	222	62.7	0	9.8	0	0	38.1	2.3	0	0	8.6	0	1.4	8.5	17.1		18	-7.2	-46			0.70375
	41	spring		2014-09-16	35.1229	138.836	9			16.7	7.85	224	70.5	0	10.1	0	0.1	39.4	2.9	0.2	0	8.6	0	1.4	9.7	17.3			-7.2	-46
	42	spring		2013-11-13	35.115	138.831	5			15	8.63	79.5	40.7	0	2.6	0	0	0.3	1.1	0.2	0	6.1	0	0.9	2	6.1		31.8	-7.8	-49			0.70375
	42	spring		2014-09-16	35.115	138.831	5			15.5	8.56	81.9	42.3	0	2.8	0	0	0.4	1.5	0.4	0	6.1	0	0.9	2.7	6.3			-7.8	-49
	43	spring		2014-09-16	35.1237	138.845	14			15.8	8.28	124.4	68.4	0	5.2	0	0	4.3	1.3	0.2	0	7.4	0	1.3	5.1	11.9	10.82		-7.3	-47			0.70375				>60	66	170.3	19.7	166000000	0
	43	spring		2013-11-08	35.1237	138.845	14			15.5	8.3	136.7	65.2	0	5.3	0	0	3.3	1.1	0.2	0	7.4	0	1.3	5.5	11.5		19.5	-7.4	-47			0.70375
	44	spring		2013-11-07	35.1224	138.861	13			16.3	7.45	210.5	78.8	0	11.4	0	0	13.8	2.3	0.4	0	9.6	0	0.2	7.9	16.6		18.1	-7.2	-46			0.70375
	44	spring		2014-10-01	35.1224	138.861	13			16.7	7.62	206	84.5	0	11.5	0	0.1	13.5	2.6	0.1	0	8.7	0	1.7	8.7	17.4			-7.2	-46
	45	spring		2013-11-07	35.0999	138.862	5			15.7	7.79	138.1	53.4	0	5.6	0	0	2.4	6.1	0.2	0	8	0	1.6	3.5	11.5		29.1	-8.3	-52			0.70375
	45	spring		2014-09-16	35.0999	138.862	5			16	7.75	132.5	53.5	0.1	5.6	0	0	3	6.6	0.3	0	8	0	1.6	3.9	11.8			-8.2	-52
	46	spring		2013-11-07	35.1062	138.889	11			15.2	6.95	139.9	49.8	0	5.9	0	0	3.2	7.2	0.2	0	7.7	0	2	4.1	11.4		32.6	-8.4	-53			0.70375
	46	spring		2014-10-01	35.1062	138.889	11			15.2	7.1	132.4	54.8	0.1	6	0	0	4	7.8	0.2	0	7.8	0	2	4.1	11.9			-8.3	-53
	47	spring		2013-11-07	35.1169	138.894	17			15.4	7.1	142.4	50.3	0	6	0	0	3.3	7.2	0.2	0	7.8	0	2	4	11.4		32.1	-8.3	-53			0.70375
	47	spring		2014-10-01	35.1169	138.894	17			15.5	7.17	136.9	55.9	0.1	6	0	0	4	7.8	0.2	0	7.9	0	2	4	11.9			-8.3	-53
	48	spring	Kakitagawa spring	2018-03-27	35.1077	138.9	15			14.7	7.15	154.4	57.34		6.04221			5.40366	9.90626			9.74236		2.15608	4.64603	14.295	9.17		-8.66231	-55.5705			0.703638							392.182			3.88392			5
	48	spring	Kakitagawa spring	2018-11-08	35.1077	138.9	15			14.7	6.86	122.4															9.06	38.8	-8.1	-54.31	-46.4232		0.70365													5
	48	spring	Kakitagawa spring	1979	35.1077	138.9	15			15										0.081								35.8
	48	spring	Kakitagawa spring	1988-11-10	35.1077	138.9	15						52		7.1				13.3			8.8		1.26	5.65	16.6									10											7.4	4.6e-08
	48	spring	Kakitagawa spring	2013-11-07	35.1077	138.9	15			15.3	7.35	183.8	58.3	0.1	8.8	0	0	2.4	15.4	0.1	0	11.2	0	2.2	5.3	14.2		38	-8.8	-56					0-13	0-21								4.8	43	7.4
	48	spring	Kakitagawa spring	2014-10-01	35.1077	138.9	15			16	7.35	170.9	57.3	0.1	6.5	0	0	3	15.8	0.2	0	9.8	0	2.2	4.9	14.6	10.08		-8.6	-56	-48.9406		0.70363			<20	14		12903.4	456.3	1494.2	0.8				7.4
	49	spring		2013-11-07	35.1133	138.906	20			15.4	7	177.9	60.5	0.1	6.2	0	0	2.6	15.9	0.2	0	9.8	0	1.9	5.4	14.8		35	-8.6	-55			0.70375
	49	spring		2014-10-01	35.1133	138.906	20			15.5	7.18	173.4	59.4	0.1	6.3	0	0	3.3	16.4	0.2	0	9.8	0	1.9	5.1	15.3			-8.6	-55
	50	spring		2013-11-07	35.1163	138.914	20			15.8	7.19	173.2	60.1	0.1	6.4	0	0	3.3	13.6	0.2	0	9.4	0	1.8	5.3	14.8		30.6	-8.4	-53			0.70375
	50	spring		2014-10-01	35.1163	138.914	20			16.1	7.21	156.3	56.5	0.1	6.6	0	0	4.3	14.2	0.2	0	9.4	0	1.9	5	15.5			-8.3	-53
	51	spring		2013-11-07	35.1254	138.916	25			16.3	6.9	178.8	60.6	0.1	6.7	0	0	3.9	13.5	0.1	0	9.6	0	1.9	5.3	15.3		27.6	-8.3	-53			0.70375
	51	spring		2014-10-01	35.1254	138.916	25			17.4	7	181.7	60.7	0.1	7.7	0	0	5.3	14.6	0.2	0	10.5	0	2	5.2	15.9			-8.3	-53
	52	spring		2013-11-07	35.1059	138.933	14			15.6	8.03	102.5	40.2	0	4	0	0	3.7	1.8	0.1	0	5.5	0	1.2	1.9	9.5		19	-8.1	-51			0.70375
	52	spring		2014-10-01	35.1059	138.933	14			15.8	8.22	96.7	40.7	0	4.1	0	0	4.9	2.2	0.2	0	5.4	0	1.2	2.4	9.9			-8.1	-51
	53	spring		1988-11-09	35.1263	138.924	27						95		10.4				5.8			8.2		1.54	8.29	29.6									16											7	5.66e-08
	53	spring		2013-11-07	35.1263	138.924	27			17.8	6.97	217	106.9	0	7.1	0	0	4.2	7.2	0.2	0	11.2	0	0.2	6.4	22.8		23.4	-7.6	-48			0.70375
	53	spring		2014-10-01	35.1263	138.924	27			17.6	7.49	206.7	107	0	7.2	0	0.1	4	7.7	0.2	0	10.1	0	1.8	8.1	23.7			-7.7	-49
	54	spring		1988-11-09	35.1195	138.935	30						36		3.9				1.8			5.8		1.42	4.09	13.6									14												5.63e-08
	54	spring		2013-11-07	35.1195	138.935	30			16.3	7.25	326	136	0	10.2	0	12.8	9.9	16.3	0.1	0	11	0	0.2	12.8	36.3		14.1	-7.7	-49			0.70375
	54	spring		2014-10-01	35.1195	138.935	30			16.5	7.34	313	136	0	10.2	0	0.1	9.9	16.4	0.1	0	9.9	0	2.2	10.5	36.1			-7.8	-50
	55	spring		2013-11-07	35.1163	138.945	20			16	7.15	199.4	59.6	0	10	0	0	16.9	8.2	0.1	0	7.3	0	1.3	6.5	19.7		12.1	-7.8	-50			0.70375
	55	spring		2014-10-01	35.1163	138.945	20			16.1	7.36	148.5	59.7	0	9.8	0	0	19.5	8.5	0.1	0	7.2	0	1.3	5.9	20			-7.8	-50
	56	spring		2013-11-08	35.1371	138.948	108			15.2	7.43	167	60.3	0	6.4	0	0	10.9	4.7	0.1	0	6.5	0	1.3	5.1	16.5		12.6	-7.8	-50			0.70375
	56	spring		2014-10-02	35.1371	138.948	108			15.4	7.04	164.1	60.1	0	6.1	0	0	12.1	5.8	0.1	0	6.5	0	1.3	4.9	16.9			-7.8	-49
	57	spring		2013-11-08	35.1532	138.947	168			14.4	7.12	129.4	54.6	0	4.2	0	0	3.2	8.8	0.2	0	5.2	0	1	4	14.9		11.4	-7.7	-49			0.70375
	57	spring		2014-10-02	35.1532	138.947	168			14.5	7	114.2	44.3	0	4.1	0	0	3.6	5.7	0.1	0	4.9	0	1	3.4	12.5			-7.9	-49
	58	spring		2013-11-08	35.1713	138.947	184			14.3	8.2	86.3	41.3	0	2.9	0	0	0.8	1.1	0.1	0	4.3	0	0.8	2	8.6		15.6	-7.9	-50			0.70375
	58	spring		2014-10-02	35.1713	138.947	184			14.5	8.07	86.9	40.3	0	2.9	0	0	0.9	1.3	0.1	0	4.3	0	0.8	2.3	8.9			-7.8	-50
	59	spring		2013-11-08	35.1708	138.924	117			16.3	7.26	107.6	52.5	0	2.7	0	0	0.7	1.7	0.1	0	6.2	0	1.2	2	10.6		21.2	-8	-51			0.70375
	59	spring		2014-10-02	35.1708	138.924	117			16.1	7.12	99.7	57.1	0	2.6	0	0	0.8	2	0.1	0	6.2	0	1.2	2.4	11			-8.1	-51
	60	spring	Tomizawa spring	2018-03-27	35.1662	138.896	111			14.3	8.19	90.2	42.7		2.97468			1.07769	2.18157			5.93369		0.675319	2.02972	8.76347	9.25		-7.70207	-49.1807									354.182	17.0281	32.1857		0
	60	spring	Tomizawa spring	2018-11-08	35.1662	138.896	111			14.4	7.53	89.3															9.11				-54.4166
	60	spring	Tomizawa spring	2013-11-08	35.1662	138.896	111			14.7	8.32	90.3	40.4	0	3	0	0	0.6	2.6	0.2	0	5.9	0	0.9	1.6	7.9		30.4	-7.9	-50
	60	spring	Tomizawa spring	2014-10-02	35.1662	138.896	111			14.8	8.07	86.6	39.6	0	3	0	0	0.9	2.9	0.3	0	5.9	0	0.9	2	8.2	11.03		-7.8	-49	-41.603		0.70363				>60	57	98.9	16	923.6	0
	61	spring		2013-11-08	35.1734	138.869	261			15	6.88	113.5	48.6	0	5.1	0	0	2.9	1	0	0	4.6	0	0.9	4.1	9.8		7.5	-7.7	-48			0.70375
	61	spring		2014-10-02	35.1734	138.869	261			15.5	6.63	113.5	49.2	0	4.9	0	0	3.8	1.3	0	0	4.7	0	0.9	4.3	10.5			-7.7	-48
	62	spring		2013-11-06	35.1936	138.898	168			14.6	7.13	121.7	49.3	0	4.1	0	0	2.8	3.9	0.1	0	6.5	0	1.3	3.1	10.6		21.9	-7.8	-48			0.70375
	62	spring		2014-09-30	35.1936	138.898	168			14.7	7.45	115.3	49.6	0	4	0	0	3.5	4.1	0.2	0	6.3	0	1.4	3.5	10.8			-7.7	-49
	63	spring	Mishuku spring	2005-2008	35.1961	138.906	174			14.82	6.972	120.6		2.3	9.7			4.4	8.5	1.3		10.05		2.7	3.95	11.6	9.332						0.70359
	63	spring	Mishuku spring	2006-08-23	35.1961	138.906	174						52.5		5.7			5.7	39.6			7.5		1.5	4	12.4			-7.7	-48						23-31								9.6	99
	63	spring	Mishuku spring	2013-11-06	35.1961	138.906	174			14.8	7.08	126.5	49.5	0	4.4	0	0	3.4	4.9	0.2	0	6.8	0	1.4	3.2	11		21.9	-7.8	-48
	63	spring	Mishuku spring	2014-09-30	35.1961	138.906	174			14.9	7.19	113.8	47.2	0	4.3	0	0	3.8	5	0.2	0	6.6	0	1.4	3.6	11.2			-8.1	-49
	63	spring	Mishuku spring	2018-11-08	35.1961	138.906	174			14.7	7.36	128.5	53.55		5.38			5.31	7.89			7.61		1.51	3.84	12	8.96		-7.11	-47.88	-53.5367
	64	spring		2013-11-06	35.207	138.891	259			15.1	6.98	102.5	41.9	0	4	0	0	2.5	0.8	0	0	4.1	0	0.3	4.3	8.1		4.8	-7.7	-47			0.70375
	64	spring		2014-10-02	35.207	138.891	259			15.2	6.31	102.7	39.4	0	3.9	0	0	3.6	1.1	0	0	4.2	0	0.3	4.6	8.7			-7.5	-47
	65	spring		2013-11-06	35.2352	138.869	406			13.5	7.68	65.6	27.9	0	3.1	0	0	0.9	0.6	0	0	3.2	0	0.3	1.8	5.2		2.9	-7.3	-44			0.70375
	65	spring		2014-10-02	35.2352	138.869	406			17.4	7.52	65.8	26.1	0	3.1	0	0	1.3	0.8	0	0	3.3	0	0.3	2.4	5.6			-7.3	-44
	66	spring		2013-11-06	35.2292	138.932	308			14.7	7.56	99.5	42.8	0	3	0	0	1.8	1.3	0	0	4.1	0	0.5	2.6	9.4		2.9	-7.8	-48			0.70375
	67	spring		2010-03-24	35.2651	138.915	382			14.7				0.1	18.4	0	0.1	3.9	7.5	0.3	0.01	19.4	0	2.2	5.2	13.5			-9.2	-58																	2.38e-08
	67	spring		2013-11-06	35.2651	138.915	382			13.3	7.55	136.2	61.9	0.1	2	0	0	2.1	5.4	0.2	0	6.6	0	1.6	5	12.3		51.9	-9.1	-58			0.70375
	67	spring		2014-09-30	35.2651	138.915	382			13.5	7.34	134.8	61.9	0.1	2.1	0	0	2.8	6	0.3	0	6.6	0	1.7	4.7	12.9			-9.1	-59
	68	spring		2013-11-06	35.2647	138.927	381			13.1	7.96	150.3	63.4	0.1	1.9	0	0	1.4	10.8	0.4	0	7.8	0	1.4	4.7	13.3		67.3	-9.6	-62			0.70375
	68	spring		2014-09-30	35.2647	138.927	381			13.4	7.98	151.7	64.4	0.1	2.1	0	0	1.9	12.1	0.4	0	7.8	0	1.5	5.2	14.2			-9.7	-63
	69	spring		2013-11-06	35.2902	138.905	480			12.7	7.72	117.8	57.6	0.1	1.3	0	0	1.7	2.4	0.2	0	5.8	0	1.4	4.1	10.8		51.7	-9.2	-59			0.70345
	69	spring		2014-09-30	35.2902	138.905	480			13	7.87	116.6	58.2	0.1	1.3	0	0	2.2	2.9	0.3	0	5.8	0	1.5	4.1	11.3			-9.3	-59
	70	spring		2013-11-06	35.3072	138.884	595			13.8	6.85	167.8	78.8	0.1	2.7	0	0	4.1	3.9	0.2	0	7.2	0	0.2	3.1	11.8		42.9	-8.1	-50			0.70345
	70	spring		2014-09-18	35.3072	138.884	595			13.4	6.9	164.9	84.1	0	2.7	0	0	4.6	4.6	0.2	0	5.4	0	2.1	7	16.5			-8.2	-50
	71	spring		2013-11-05	35.3058	138.936	450			13.1	8.52	170.8	70.4	0.2	2	0	0	0.5	16.5	0.4	0	11.6	0	1.7	4.2	14.4		97.2	-10.1	-67			0.70375
	71	spring		2014-09-18	35.3058	138.936	450			13.3	8.53	168.2	70.1	0.2	2.1	0	0	0.5	17	0.4	0	11.5	0	1.7	4.9	14.7			-10.1	-67
	72	spring		2013-11-06	35.3138	138.92	494			13.9	7.72	213.6	91.6	0.1	4.3	0	0	3.5	13	0.4	0	10.5	0	0.3	6.9	19.5		66.2	-8.7	-56			0.70345
	72	spring		2014-09-30	35.3138	138.92	494			14.2	7.84	205.9	91.1	0.1	4.3	0	0	3.3	13.5	0.5	0	9.4	0	2.2	7.7	20			-8.6	-56
	73	spring		2013-11-05	35.3155	138.952	431			12.5	8.57	166.2	66.1	0.2	1.8	0	0	0.4	16.2	0.6	0	13.4	0	2	2.3	14		93.5	-10.1	-67			0.70375
	73	spring		2014-09-18	35.3155	138.952	431			12.6	8.49	160.7	70.4	0.2	1.8	0	0	0.5	16.8	0.5	0	13.2	0	2	3.2	14.4			-9.9	-66
	74	spring		2013-11-05	35.3132	138.976	388			13.3	7.47	128.5	58.8	0	2.5	0	0	2.2	3.9	0.9	0	4.5	0	1	3	14.3		16.8	-8.2	-52			0.70375
	74	spring		2014-09-18	35.3132	138.976	388			13.5	7.3	133.5	69.7	0	2.6	0	0	2.9	4.4	0.1	0	4.7	0	1	4.1	15.5			-8.1	-52
	75	spring		2011-06-23	35.3225	138.902	554			12.5	7.4	147															6								22		23	17-29								1.7	5.29e-08	2.15e-07	0.000353
	75	spring		2013-11-06	35.3225	138.902	554			13.1	7.55	160.1	67	0.2	1.9	0	0	2.4	12.4	0.5	0	8.2	0	0.2	4.2	13.5		86.9	-9.3	-59			0.70345
	75	spring		2014-09-30	35.3225	138.902	554			13.4	7.75	156.4	66.5	0.1	2.1	0	0	2.5	12.2	0.5	0	7.3	0	1.7	5.9	14.3			-9.2	-59
	76	spring		2013-11-05	35.3337	138.909	554			12.1	8.1	160	65.7	0.2	1.5	0	0	2	14.6	0.5	0	8.6	0	0.2	4.5	12.3		87.8	-9.8	-64			0.70375
	76	spring		2014-09-18	35.3337	138.909	554			12.3	8.16	146.8	65.2	0.2	1.7	0	0	2	14.5	0.5	0	7.8	0	1.3	6.4	12.9			-9.9	-64
	77	spring		2013-11-05	35.3408	138.922	517			12.2	8.29	128.7	55	0.1	2	0	0	1.7	8.4	0.3	0	6.4	0	1.2	5.2	10.3		69	-9.7	-63			0.70375
	77	spring		2014-09-18	35.3408	138.922	517			12.5	8.19	121.8	55.3	0.1	2	0	0	2.1	8.9	0.4	0	6.5	0	1.2	5	10.7			-9.7	-63
	78	spring		1979	35.3579	138.868	766																					64.28
	78	spring		2013-11-19	35.3579	138.868	766			13.1	8.18	150.3	77.7	0.1	1.4	0	0	3.5	3.4	0.2	0	6.1	0	1.5	5.2	14.7		53.4	-8.8	-57			0.70375
	78	spring		2014-09-18	35.3579	138.868	766			14.4	7.19	152.4	78.7	0.1	1.7	0	0	3.1	4.1	0.2	0	6.2	0	1.5	6	16.4			-8.8	-56
	79	spring		2010-02-20	35.3586	138.938	448							0.1	5.9	0.1	0	4.9	5.3	0.4	0	8.5	0	1.7	5.7	13.5	13.6		-8.36	-52.5																	3.15e-08
	79	spring		2013-11-05	35.3586	138.938	448			13.3	7.59	138.9	65.5	0.1	1.7	0	0	3.5	3.5	0.4	0	5.4	0	1.5	5.5	12.8		67.6	-8.8	-56			0.70375
	79	spring		2014-09-18	35.3586	138.938	448			13.5	7.51	113.9	69.7	0.1	1.7	0	0	4.3	3.7	0.4	0	5.4	0	1.5	5.2	13			-8.7	-56
	80	spring		2013-11-05	35.3552	138.951	385			13	7.92	140.5	57.4	0.1	3.4	0	0	2	8.7	0.5	0	8.3	0	1.4	4.5	11.7		85.3	-9.4	-62			0.70375
	80	spring		2014-09-18	35.3552	138.951	385			13.2	7.87	138.3	60	0.1	3.5	0	0	2.5	9.4	0.6	0	8.3	0	1.4	4.7	12.1			-9.5	-62
	81	spring		2013-11-05	35.3474	138.974	350			13.5	7.31	196.2	90.5	0.1	3.8	0	0	5.9	6.2	0.2	0	8.2	0	0.2	5.8	17.4		40	-8.4	-54			0.70375
	81	spring		2014-09-18	35.3474	138.974	350			13.6	7.17	198.2	94.8	0.1	3.9	0	0	5.5	6.9	0.3	0	7.7	0	1.7	8.2	19.5			-8.3	-54
	82	spring		2013-11-05	35.3697	138.986	344			13.9	7.79	130.5	63.1	0.1	2.4	0	0	1.2	2.4	0.2	0	5.7	0	1.4	5	11.6		45.3	-8.1	-52			0.70375
	82	spring		2014-09-18	35.3697	138.986	344			15.7	7.83	129.2	69	0.1	2.3	0	0	1.5	2.7	0.2	0	5.8	0	1.3	5.2	12			-8.1	-52
	83	spring		2013-11-05	35.3796	138.947	499			14.4	7.66	134.3	63.5	0.1	1.8	0	0	2.4	3.3	0.2	0	5.1	0	1.3	4.6	13.2		51.4	-8.4	-54			0.70375
	83	spring		2014-09-18	35.3796	138.947	499			14.2	7.83	129.3	64.2	0.1	1.9	0	0	3.3	3.4	0.3	0	5	0	1.3	4.7	13.4			-8.3	-54
	84	spring		2013-10-29	35.4604	138.851	936			14.1	7.14	159.6	39	0.1	6	0	0	19.7	10.3	0.2	0	5.6	0	3.2	4.6	16.3		25.3	-9	-60			0.70375
	84	spring		2014-09-18	35.4604	138.851	936			13.4	7.22	165.6	60.9	0.1	6.4	0	0	12.4	8.2	0.3	0	6.3	0	2.9	5.1	16.1			-8.9	-60
	85	spring		1994	35.4595	138.831	926																					48	-9.4	-63
	85	spring		1979	35.4595	138.831	926			12.78									16.7775	0.1446		5.098		1.548				54.5
	85	spring		2007	35.4595	138.831	926			14	7.7		68	0.12	2.8			1.4	5.6			5.3		1.4
	85	spring		2010-02-19	35.4595	138.831	926			11.5				0.1	3.3	0	0	7.8	7.9	0.4	0	6.6	0	1.8	6.8	17.8			-8.89	-58.7																	4.09e-08
	85	spring		2011-06-23	35.4595	138.831	926			12.9	7	178															5.5								39	29-31										1.8	5.22e-08	2.16e-07	0.000384
	85	spring		2013-10-29	35.4595	138.831	926			12.5	7.17	167.4	58.2	0.1	3.1	0	0	9.1	6.2	0.3	0	6.1	0	1.7	7.3	18.4		49.5	-9.4	-63			0.70375
	86	spring		2013-10-29	35.4587	138.802	902			10.7	8.02	96.3	48.2	0.3	1	0	0	0.9	3	0.3	0	5.6	0	1.1	2.9	8.7		63.8	-10.8	-75			0.70375
	87	spring		2013-10-29	35.4803	138.847	944			11.4	7.47	137.1	79.1	0.1	1	0	0	3.1	2.8	0	0	3.8	0	0.6	6.1	17		17.2	-10	-68			0.70375
	87	spring		2014-09-18	35.4803	138.847	944			12.5	7.6	116.4	57.5	0.1	1.2	0	0	3	3.8	0	0	3.4	0	0.6	4.5	13			-10.2	-69
	88	spring		2013-10-29	35.4905	138.829	740			13	8.17	151.6	71.7	0.2	2.3	0	0	4.1	8.7	0.1	0	8.6	0	0.9	4.9	14.6		32.2	-9.6	-67			0.70375
	88	spring		2014-09-18	35.4905	138.829	740			13.7	7.59	148.4	75.5	0.1	2.1	0	0	4.2	8.2	0.2	0	8.1	0	1	4.9	14.1			-9.8	-67
	89	spring		2010-03-24	35.4995	138.818	727							0.1	51.1	0	0	0	31.3	0	0	22.4	0	0.7	9.5	29.1			-9.84	-64.8																	3.68e-08
	89	spring		2013-10-29	35.4995	138.818	727			11.2	7.6	150.6	59.4	0.2	4.1	0	0	4.9	6.4	0.3	0	7.3	0	1.6	4.3	12.2		60	-10.6	-74			0.70375
	89	spring		2014-09-18	35.4995	138.818	727			11.4	7.27	138.9	64.7	0.2	4.3	0	0	5.3	6.7	0.4	0	7.2	0	1.8	4.6	12.4			-10.7	-74
	90	spring		2013-10-29	35.4948	138.803	754			12.6	7.88	166.8	64.1	0.1	6.3	0	0	6.1	16.3	0.2	0	8.8	0	1.5	6.1	15.8		26.9	-10	-70			0.70375
	90	spring		2014-09-18	35.4948	138.803	754			13.3	7.48	177.6	62.4	0.1	6.2	0	0	5.6	16.1	0.2	0	8.7	0	1.6	6.1	15.8			-10	-69
	91	spring		2013-10-29	35.4871	138.722	928			13.3	8.47	141.7	60.8	0.5	3.2	0	0	1.5	13.8	0.4	0	14.4	0	1.2	4.3	8.8		139	-11.9	-83			0.70375
	91	spring		2014-09-18	35.4871	138.722	928			17.3	8.59	157.3	66.8	0.5	3.3	0	0	1.3	14.2	0.5	0	14.4	0	1.3	4.8	8.8			-12	-83
	92	spring		2013-10-29	35.4809	138.697	1009			11.3	8.6	97.9	41.9	0.3	1	0	0	0.9	6.3	0.4	0	7.3	0	0.9	1.7	6.7		104.5	-11.6	-81			0.70375
	92	spring		2014-09-18	35.4809	138.697	1009			16.5	8.63	88.6	37.6	0.3	0.9	0	0	0.9	5.2	0.5	0	6.5	0	0.9	2.3	6.6			-11.7	-81
	101	GW		2013-11-28	35.3749	138.568	739	170	16-170	10.3	7.03	101.8	33.2	0	3	0	0	2.8	5.9	0.1	0	5.3	0	1.1	1.2	8.2		25.3	-9	-60			0.70425
	102	GW		2013-11-28	35.3692	138.569	721	116	11-116	9.3	7.13	114.5	37.2	0	3.9	0	0	2.9	7.9	0.2	0	6.9	0	1.3	2.8	9.1		42.8	-9.7	-65			0.70375
	103	GW		2013-11-28	35.3665	138.559	707	50	4-48	11.3	7.4	103.4	28.8	0	2.3	0	0	3	4.3	0	0	3.6	0	0.9	1.6	8.5		9.1	-8.8	-57			0.70425
	104	GW		2013-11-15	35.3099	138.584	519	150	94-146	12.4	7.16	97.5	37.6	0.1	2.5	0	0	3.8	3.8	0.2	0	5.5	0	1.3	1.7	7.3		52.1	-8.5	-54			0.70375
	105	GW		2013-11-15	35.2371	138.598	140	19		13.6	7.45	118.8	53.5	0.1	2.4	0	0	6.1	4.3	0.2	0	7	0	1.8	3	11.1		94.7	-9.2	-60			0.70375
	106	GW		2013-11-15	35.2291	138.611	134	40		13.9	7.37	131.8	51.7	0.1	3.1	0	0	5.6	7.5	0	0	7.2	0	1.8	2.5	11.7		78.9	-8.6	-57			0.70375
	107	GW		2013-11-14	35.2436	138.699	493	250	218-230	13	9.71	83.4	37	0.1	4.3	0	0	0	0	0	0	7.1	0.1	2	1.5	6.3		0.2	-8.2	-52			0.7055
	108	GW		2013-11-12	35.2053	138.72	166	115	47-115	12.6	7.73	176.7	55.7	0	5.5	0	0	11	14.6	0	0	8	0	3.4	5.2	14.5		36.7	-7.8	-50			0.70375
	109	GW		2013-11-11	35.1907	138.599	72	75	29-46	16.5	7.54	195.8	85.1	0	5.2	0	0	2.8	16.7	0.1	0	8.8	0	2.3	5.4	23.8		17.6	-8.5	-56			0.7055
	109	GW		2014-07-24	35.1907	138.599	72	75	29-46	19.7	7.18	221	79.7	0.1	5.9	0	0	3.1	14	0.1	0	8.6	0	2.1	5.2	22			-8.4	-55
	110	GW		2013-11-14	35.1889	138.65	46	60	30-60	14.6	7.88	127.6	45.9	0.1	3	0	0	3.9	6	0	0	6.8	0	1.2	2.1	9.2		47.4	-8.5	-55			0.70375
	111	GW		2013-11-14	35.184	138.686	73	100	84-92	14.6	7.72	194.6	60.2	0.1	1.6	0	0	0.4	5.7	0.2	0	9	0	0.9	3.4	9.2		107.4	-9.7	-63			0.70375
	112	GW		2013-11-12	35.178	138.719	108	150	136-144	15.6	8.45	176	38.3	0	6.9	0	0	27.7	9.4	0	0	7.4	0	2	4.7	14.9		29.3	-7.5	-47			0.70375
	113	GW		2013-11-11	35.1443	138.62	19	50	22-39	17.6	7.59	194	71.5	0	8.2	0	0	7.1	15.6	0	0	10	0	2.1	6.1	20.1		1.6	-8.5	-55			0.70475
	113	GW		2014-07-24	35.1443	138.62	19	50	22-39	20.9	7.32	223	76.4	0	8.9	0	0	3.7	7.7	0	0	9.5	0	2	5.4	18			-8.2	-54
	114	GW		2013-11-11	35.1399	138.62	18	60	14-48	19.6	7.3	423	178.5	0	13	0	0	7.8	26.9	0	0	14.1	0	3.5	8.6	57.9		6.5	-7.9	-51			0.7065
	114	GW		2014-07-24	35.1399	138.62	18	60	14-48	23.6	7.14	361	124.2	0.1	14.5	0	0	12.7	35.4	0	0	12.8	0	2.5	6.7	47.3			-8.2	-55
	115	GW		2013-11-11	35.1264	138.619	11	70		18.8	8.76	110.8	61.2	0	7.4	0	0	0.7	5.2	0	0	7.3	0.2	1.6	2.8	16.1		1.8	-7	-44			0.70375
	115	GW		2014-07-24	35.1264	138.619	11	70		20.8	8.61	138.7	49.3	0	8.8	0	0	0.5	2.7	0	0	5.9	0.3	1.4	2.5	14.7			-6.6	-41
	116	GW		2013-11-11	35.1257	138.622	10	65		18.4	9.22	202.5	65.3	0	28.3	0	0	0	0.5	0	0	22	0.1	2	8	5.8		0.7	-7.8	-50			0.7065
	116	GW		2014-07-24	35.1257	138.622	10	65		21.4	9.25	207.8	64.2	0.1	26.3	0	0.1	0	0.6	0	0	20.7	0.2	1.8	7.1	6.4			-7.8	-50
	117	GW		2013-11-11	Non-public	Non-public	13	100	45-?	16.6	8.87	71.1	23.9	0	3.1	0	0	0	0.5	0	0	2.7	0	1.1	0.1	6.9		0.2	-6.3	-39
	117	GW		2014-07-24	Non-public	Non-public	13	100	45-?	19.7	9.16	138	53	0.1	9.4	0	0	0.1	5.9	0	0	10.8	0	1.6	1	13.6			-9.6	-64
	118	GW		2013-11-14	35.1514	138.665	8	75	45-75	16.6	7.79	185	82.2	0	5.6	0	0	1.1	9.8	0	0	23.7	0	2.6	1.8	10.7		0.8	-6.8	-45			0.7065
	118	GW		2014-07-23	35.1514	138.665	8	75	45-75	22.7	7.07	277	103	0.1	6.5	0	0	3.2	14.7	0	0	18.9	0.1	2	4.7	17.8			-7.5	-50
	119	GW		2013-11-14	35.1509	138.687	5	108	86-102	17.1	9.15	1929	34.5	0	586.9	0	0	0	52.8	0	0	345.9	0	7.9	30.6	33.5		13.5	-9.2	-60			0.70375
	119	GW		2014-07-23	35.1509	138.687	5	108	86-102	19.8	9.25	1871	33.3	0	533.7	0	1.8	0	38.8	0	0	299.4	0	6.6	21.9	24.4			-9.1	-60
	120	GW		2013-11-12	35.1619	138.715	4	91	60-90	14.9	8.43	2023	30.1	0	347	0	0	0	4.1	0	0	164.5	0	4.4	9.3	25.1		5	-5.4	-36			0.70375
	120	GW		2014-07-23	35.1619	138.715	4	91	60-90	21.7	7.95	3340	62.4	0	2349.8	0	7.8	1.8	326.9	0	0	1241.1	0	18.2	117.9	181.6			-6.3	-41
	121	GW		2013-11-12	35.1613	138.723	8	100	51-100	15.1	8.98	142.6	48.9	0	3.8	0	0	3	0.6	0	0	6.1	0	1.2	2.4	9.1		19.1	-7.4	-48			0.70375
	121	GW		2014-07-23	35.1613	138.723	8	100	51-100	20.5	8.72	119.2	42.1	0	4	0	0	4.3	0.8	0.1	0	5.8	0	1.1	3.3	8.2			-7.4	-48
	122	GW		2013-11-18	35.1289	138.794	3	90	64-81	15.8	8.39	8380	59.8	0	3419.1	0	15.2	0	368	0	0	1807.2	2.8	40.6	247.3	197.7		51.2	-5.1	-32			0.70375
	122	GW		2014-07-14	35.1289	138.794	3	90	64-81	20.8	8.22	6650	59.2	0.1	1536	0.1	5	0	164.6	0	0	760.2	0.7	22.8	92.5	96.7			-4.7	-31
	123	GW		2013-11-18	35.1122	138.862	12	180	144-162	17.8	8.57	89.3	38.9	0	4.6	0	0	0	0.1	0	0	7.5	0	1.3	0.5	6.6		0.3	-7.5	-47			0.70375
	123	GW		2014-07-14	35.1122	138.862	12	180	144-162	22.3	8.75	97	38.2	0	5	0	0	0	0	0	0	7.4	0	1.2	0.8	7.1			-7.5	-47
	124	GW		2013-11-18	35.1131	138.879	19	145	40-145	17	8.57	118	51	0	4	0	0	0.2	4	0.1	0	8.4	0	1.3	1.3	9.9		64.7	-8	-50			0.70375
	125	GW		2013-11-18	35.1067	138.872	10	97	40-97	18.4	7.85	187.6	90.1	0	8.7	0	0	0.1	1.9	0	0	13.3	0	4.1	6.3	10.9		0.9	-7.9	-50			0.70475
	126	GW		2013-11-18	35.0714	138.931	13	85	49-53, 57-61	17.5	8.3	137.4	61.3	0.1	5.5	0	0	0	0.7	0.7	0	13.3	0	2.2	1.8	7.7		6.8	-8.2	-51			0.70425
	126	GW		2014-07-14	35.0714	138.931	13	85	49-53, 57-61	20.9	8.07	132.4	56.8	0.1	6.1	0	0	0.1	1.1	0.9	0	13.4	0	2.2	1.9	8.5			-8.1	-51
	127	GW		2013-11-20	35.1235	138.912	32	105	4-105	14.1	7.66	168.1	58.6	0.1	5.5	0.5	0	3.3	12.3	0.1	0	9.3	0	1.9	4	14.3		49.1	-8.6	-55			0.70375
	128	GW		2013-11-20	35.1225	138.938	68	200	130-190	15	9.2	88.6	41.3	0	4	0	0	0	0.1	0	0	11.6	0	1.3	0.5	4.2		0.3	-8.2	-52			0.70425
	128	GW		2014-07-16	35.1225	138.938	68	200	130-190	21.2	9.13	126.6	41.2	0	4.5	0	0	0.1	0.1	0	0	11	0.1	1.2	0.6	5			-8.3	-51
	129	GW		1988-11-10	35.1554	138.901	88	60	18-60				54		5.7				15.2			8.8		1.28	6	18									9.9											6.9	4.7e-08
	129	GW		2013-11-20	35.1554	138.901	88	60	18-60	14	7.95	165.6	58.5	0.1	5.2	0	0	2.3	13.4	0.1	0	9.5	0	1.9	3.8	13.2		61.9	-8.8	-57			0.70375
	130	GW		2013-11-20	35.2045	138.929	271	200	150.5-156, 161.5-194.5	13.3	8.96	58.3	28.8	0	3	0	0	0	0	0	0	5.6	0	0.9	0.4	6.2		0.2	-8	-50			0.70375
	130	GW		2014-07-16	35.2045	138.929	271	200	150.5-156, 161.5-194.5	18.2	8.78	67.1	28.8	0	3.2	0	0	0	0	0	0	5	0	0.8	0.5	5.5			-8.1	-50
	131	GW		2013-11-20	35.2129	138.919	235	42	25-41	12.3	8.09	179.5	58.3	0.1	4.8	0	0	2.4	11.8	0.1	0	8.6	0	1.5	2.9	13.6		29.9	-8.7	-55			0.70375
	132	GW		2013-11-20	35.2085	138.914	212	60	17-60	12.1	7.86	146.7	42.1	0.1	6.6	0	0	2.7	4	0	0	6.6	0	1.8	1.6	9.4		53.7	-8.7	-55			0.70375
	132	GW		2014-07-16	35.2085	138.914	212	60	17-60	18.8	7.77	164.7	43.2	0.1	6.6	0	0	3.1	5.1	0.2	0	6.9	0	1.9	2.7	9.9			-8.8	-56
	133	GW		2013-11-19	35.2851	138.949	462	152	114-119	11	8.36	76.4	34.8	0	1.6	0	0	0.3	0.7	0	0	4.1	0	1.1	1	6.4		4.5	-8.5	-52			0.70375
	134	GW		2013-11-19	35.3155	138.913	518	50	3-50	14.4	6.86	202.1	78	0.1	5.5	0	0	5.3	6.8	0.2	0	8.8	0	2.7	5.8	16.3		58.6	-7.9	-50			0.70375
	135	GW		2013-11-19	35.3398	138.898	620	90	36-87	11.3	7.96	144.5	65.8	0.1	1.5	0	0	2.1	9.3	0.2	0	6.4	0	1.3	5.3	12.2		107.1	-9.3	-60			0.70375
	136	GW		2013-11-19	35.3481	138.898	617	120		11.5	7.88	127.7	68.5	0.1	2.2	0	0	1	0.1	0	0	6.1	0	1.4	3.7	10		0.5	-9.6	-61			0.70375
	137	GW		2013-11-19	35.355	138.948	464	120	32-104	13.3	7.39	238	103.6	0.1	6.4	0	0	5.4	5.7	0.1	0	11.7	0	2.3	7.8	18.3		42.9	-8	-50			0.70375
	138	GW		2013-11-25	35.4881	138.766	868	116		10.5	8.43	94.5	51.1	0.3	0.8	0	0	0	0	0	0	10.4	0	2.1	1.2	5.9		1.2	-11.6	-83			0.70375
	138	GW		2014-07-15	35.4881	138.766	868	116		16.2	8.63	124.7	53.1	0.3	1	0	0	0	0.2	0.2	0	10.3	0	2	1.5	6			-11.7	-82
	139	GW		2013-11-25	35.4194	138.63	1080	210		9.9	8.41	76.5	23.5	0.2	3.9	0	0	0.1	5.3	0	0	4.5	0.1	0.8	1	6.7		0.4	-10	-67			0.70425
	139	GW		2014-07-15	35.4194	138.63	1080	210		15.8	8.82	104.9	34.5	0.1	1.2	0	0	0.1	3.9	0.1	0	5.2	0	0.7	1.3	6.4			-9.9	-67
	140	GW		2013-11-26	35.3596	138.57	677	12		10.5	8.29	114.6	39.9	0.1	3.5	0	0	3.3	8.9	0.3	0	7.9	0	1.3	3.2	8.9		60.9	-9.9	-67
	140	GW		2014-07-17	35.3595	138.57	677	12		11.2	7.85	110.7	36.1	0.1	3.9	0	0	4.3	9.9	0.3	0	7.9	0	1.7	2.8	8.5		56	-10.2	-67			0.703683	2.1												1.4
	141	GW		2013-11-26	35.322	138.61	574	250	179-206, 212-217	11.7	8.73	66.6	35.6	0.1	0.6	0	0	0.6	0.5	0.3	0	5.4	0	0.2	1.9	5.2		57	-10.4	-69
	141	GW		2014-07-17	35.322	138.61	574	250	179-206, 212-217	12.2	8.54	61.3	35.7	0.1	0.8	0	0	0.8	0.7	0.4	0	5.5	0	0.3	1.7	5.3		45.7	-10	-68			0.703523	0.2												0.3
	142	GW		2013-11-26	35.27	138.601	277	94		14.1	7.65	123.4	51.5	0	2.6	0	0	4.6	3.1	0.3	0	7.3	0	1.6	3.2	10.9		61.9	-8.9	-58
	142	GW		2014-09-10	35.27	138.601	277	94		14.3	7.33	125.8	56.3	0.1	3	0	0	5.6	3.7	0.3	0	7.3	0	1.7	3.5	11.5		50.9	-8.7	-58			0.70358	1												1.1
	143	GW		2013-11-26	35.2645	138.644	372	250	124-129,135-140,151-162,168-178,184-217,222.5-245	13.4	8.23	97.2	38.7	0	2	0	0	1.7	4.8	0.3	0	5.3	0	1.5	3.1	7.1		52.1	-8.5	-55
	143	GW		2014-07-17	35.2645	138.644	372	250	124-129,135-140,151-162,168-178,184-217,222.5-245	13.5	8.19	89.8	37.7	0.1	2.2	0	0	2.2	5.3	0.3	0	5.3	0	1.6	2.9	7		41.9	-8.4	-55			0.704755	1.3												1.6
	144	GW		2013-11-26	35.2309	138.59	134	53		14.2	7.35	155.6	54.3	0	3.4	0	0	6.3	6.1	0.2	0	8.8	0	1.7	3.1	12.5		58.4	-9.2	-61
	144	GW		2014-07-17	35.2309	138.59	134	53		14.5	7.81	133.2	53.5	0.1	1.5	0	0	0.7	4.7	0.3	0	9	0	1	3.1	9.5		50.9	-8.9	-61			0.703582	2.3												0.7
	145	GW		2013-11-26	35.2211	138.595	143	100	36-47,52-63,69-80	17.3	7.59	382	79.7	0	21.9	0	0	1.6	71	0.2	0	41.6	0	2	9.5	19		88.7	-11	-74
	145	GW		2014-07-17	35.2212	138.595	143	100	36-47,52-63,69-80	17.8	7.84	380	80.3	0.3	21.8	0	0	2	73.8	0.3	0	41.5	0	2	9.2	19.2		91.4	-10.8	-74			0.704016	2												<0.3
	146	GW		2013-11-26	35.2332	138.654	259	245		13.8	7.52	135.8	44.4	0	1.5	0	0	0.3	19.4	0.3	0	7.1	0	1.1	4	12.4		39.2	-8.5	-57
	146	GW		2014-07-17	35.2332	138.654	259	245		14	8.12	133.1	44.7	0.1	1.7	0	0	2.3	2.8	0.4	0	6	0	0.9	2.2	8.1		30.3	-8.7	-56			0.703495	1												0.8
	147	GW		2013-11-26	35.248	138.76	579	313	235-247, 259-277, 289-307	13.2	8.25	79.8	38.3	0	1.1	0	0	0.8	2	0.3	0	5	0	0.8	2.3	6.5		56.2	-9.1	-59
	147	GW		2014-07-17	35.248	138.76	579	313	235-247, 259-277, 289-307	13	8.2	75.2	37.8	0.1	1.3	0	1	0	2.3	0.3	0	4.9	0	0.8	2.3	6.6		48.6	-9.2	-60			0.703725	1												2.1
	148	GW		2013-11-26	35.217	138.689	256	183		13.7	8.24	89.8	41.2	0	1.5	0	0	1.7	2.4	0.3	0	6	0	0.9	2	8		57	-8.8	-57
	148	GW		2014-07-17	35.217	138.689	256	183		14	7.63	82.6	40.4	0.1	2.2	0	0	1.8	4.8	0.3	0	6.4	0	1	2.2	7.4		47.2	-8.9	-57			0.70358	1												1.4
	149	GW		2013-11-26	Non-public	Non-public	116	246		13.4	7.98	115.8	57	0.1	1.2	0	0	0.5	3.9	0.3	0	9.1	0	0.9	3.2	9.4		62.4	-9.5	-62
	149	GW		2014-07-17	Non-public	Non-public	116	246		13.7	8.23	115.9	57.1	0.1	1.5	0	0	0.7	4.7	0.3	0	9	0	1	3.1	9.5			-9.6	-62
	150	GW		2013-11-26	35.1805	138.701	92	182	131-149, 152-164, 167-177	13.8	7.81	91.1	38.6	0	1.9	0	0	1.3	4.1	0.3	0	6.4	0	1	2.3	7.2		55.6	-8.7	-57
	150	GW		2014-07-17	35.1805	138.701	92	182	131-149, 152-164, 167-177	14.1	8.22	90.9	37.8	0.1	2.1	0	0	0.5	20.8	0.3	0	7.2	0	1.2	3.6	12.5		47.6	-8.8	-57			0.703622	1.4												1.7
	151	GW		2013-11-26	35.1722	138.702	10	130	82-94, 100-124	13.2	8.23	140.6	60.7	0.1	2.3	0	0	0.5	8.9	0.4	0	10.8	0	1.3	4	11.1		69.4	-9.5	-63
	151	GW		2014-07-17	35.1722	138.702	10	130	82-94, 100-124	13.4	8.17	136.6	59.8	0.1	3.6	0	0	7.7	7.2	0.3	0	8.6	0	1.7	3.3	12.4		61.3	-9.4	-63			0.703687	1.2												<0.3
	152	GW		2013-11-26	35.1604	138.658	13	130	43-64, 86-130	16.5	7.75	169.1	57	0	4.3	0	0	7.5	13.3	0.2	0	9.7	0	1.8	4.7	14.6		38.3	-8.3	-55
	152	GW		2014-07-17	35.1604	138.658	13	130	43-64, 86-130	16.5	7.81	167.1	57	0.1	4.6	0	0	8.4	14.5	0.3	0	9.6	0	1.9	4.7	14.7		31.2	-8.6	-55			0.705554	4.4												0.8
	153	GW		2013-11-26	35.1751	138.635	24	182	85-97, 115-127, 133-145, 151-163, 169-175	16.4	7.62	192	56.7	0	6.6	0	0	13.2	15.7	0.3	0	9.5	0	1.8	6.1	16.5		31	-8.1	-54
	153	GW		2014-07-17	35.1751	138.635	24	182	85-97, 115-127, 133-145, 151-163, 169-175	16.9	7.98	182.7	57.6	0.1	6.7	0	0	14.5	17.1	0.3	0	9.4	0	1.9	6.1	16.7		28.9	-8.5	-55			0.703764	2.6												0.7
	154	GW		2013-11-27	35.2444	138.928	379	302	171-182, 215-225, 237-247, 253-264, 275-297	14.2	7.77	231	60.2	0	10.9	0	0	0.2	27.3	0.1	0	11.7	0	2.7	5	19.5		21	-8.7	-55			0.70375
	154	GW		2014-07-18	35.2444	138.928	379	302	171-182, 215-225, 237-247, 253-264, 275-297	15	8.05	224	60	0.1	3	0	0	1.6	9.3	0.3	0	9.2	0	1.4	3.4	11.9			-8.5	-54
	155	GW		2013-11-27	35.2674	138.932	405	184	96-118, 123-129, 145-155, 162-178	13.6	7.59	144.9	55	0	3	0	0	2.5	4.1	0.1	0	6.3	0	1.3	3.3	12.4		18.3	-8.3	-53			0.70375
	155	GW		2014-07-18	35.2674	138.932	405	184	96-118, 123-129, 145-155, 162-178	13.7	7.82	124.5	53.6	0.1	1.1	0	0	1.9	1.4	0.3	0	5.3	0	0.9	2.3	7.3			-8.3	-52
	156	GW		2013-11-27	35.2653	138.898	424	152	103-147	12.8	7.75	144.7	56.7	0	2.7	0	0	1.1	9.6	0.2	0	9.7	0	1.3	3.3	12.1		52.4	-9.6	-63			0.70375
	156	GW		2014-07-18	35.2653	138.898	424	152	103-147	13	8.19	130.7	55.9	0.1	3	0	0	1.6	9.3	0.3	0	9.2	0	1.4	3.4	11.9			-9.2	-62
	157	GW		2013-11-27	35.2924	138.913	469	181	111-127, 149-171	12.6	8.06	200.8	73.3	0	3.6	0	0	1.1	20.8	0.3	0	11	0	1.8	5.6	18.3		75.3	-10.2	-67			0.70375
	157	GW		2014-07-18	35.2924	138.913	469	181	111-127, 149-171	12.9	8.16	187.9	76	0.2	4.3	0	0	1.6	24.7	0.4	0	11.5	0	1.9	6.3	19.5			-10.1	-67
	158	GW		2013-11-27	35.3102	138.914	506	220	159-170, 183-210	12.2	8.15	227	80.4	0	3.7	0	0	0.5	27.4	0.4	0	15.2	0	2.1	5.2	20.5		105.1	-10.6	-72			0.70375
	158	GW		2014-07-18	35.3102	138.914	506	220	159-170, 183-210	12.7	8.26	200.1	78.3	0	8.9	0	0	0.3	22	0.2	0	10.4	0	2.7	4.6	17.9			-10.5	-71
	159	GW		2013-11-27	35.3101	138.874	634	180	109-120, 125-131, 142-164	12.2	8.48	89.4	39.8	0	0.8	0	0	1.4	1.1	0.3	0	5.3	0	0.9	2.1	7.2		59.6	-9.5	-63			0.70375
	159	GW		2014-07-18	35.3101	138.874	634	180	109-120, 125-131, 142-164	12.4	8.53	78.4	40.8	0.1	1.1	0	0	1.9	1.4	0.3	0	5.3	0	0.9	2.3	7.3			-9.3	-62
	160	GW		2013-11-27	35.3325	138.879	680	170	82-89, 105-126, 137-154	12.6	8.21	149.5	58.4	0	1.3	0	0	1.5	13.2	0.3	0	7.6	0	1.2	4.9	12.5		69	-9.5	-63			0.70375
	160	GW		2014-07-18	35.3325	138.879	680	170	82-89, 105-126, 137-154	12.7	8.35	125.5	53.9	0.1	1.6	0	0	2.3	14.7	0.4	0	7.4	0	1.3	4.9	12.4			-9.4	-61
	161	GW		2013-11-25	35.456	138.824	933			11.2	7.4	153.2	69	0.1	2.7	0	0	4.6	4.2	0.4	0	6.4	0	1.6	5.4	15.2		87.4	-9.3	-63			0.70375
	161	GW		2014-07-15	35.456	138.824	933			14.2	7.88	129.4	71.1	0.1	2.9	0	0	5.2	4.9	0.4	0	6.4	0	1.5	5.2	15.5			-9.6	-63
	162	GW		2013-11-25	35.4537	138.763	1029			10.8	8.42	83.8	36.1	0.3	0.6	0	0	0.6	1.2	0.5	0	4.9	0	1.1	1.8	6.7		113.3	-11.6	-82			0.70375
	162	GW		2014-07-15	35.4537	138.763	1029			16.5	8.35	104.7	39.3	0.3	0.4	0	0	0.6	1.2	0.5	0	3.5	0	0.8	1.4	5.2			-11.5	-81
	201	GW		2014-12-09	35.4289	138.595	980			10.4	7.74	78.6	23.7	0	3.2	0	0	2.2	5.4	0.1	0	4.6	0	0.8	1.8	7.5			-8.3	-56
	202	GW		2014-12-09	35.4058	138.605	961	205	150-205	11.6	8.42	263	100.4	0.3	8.5	0	0	4.1	20.5	0.5	0	24.7	0	1.8	6.9	16.5			-11.1	-76
	203	GW		2014-12-09	35.3146	138.583	528	120	76-120	12	7.93	160.1	58.3	0.1	4.6	0	0	6.3	10	0.4	0	10.1	0	1.7	4.5	12		39.8	-9.2	-61			0.703565	0.5												1.3
	204	GW		2014-12-09	Non-public	Non-public	426	250		13.3	8.35	90.5	48.1	0.1	1.3	0	0	2.6	1.2	0.3	0	6.4	0	1.1	2.6	8.8			-9.3	-61
	205	GW		2014-12-09	35.2819	138.639	525	252	167.5-252	13.7	8	97.6	43.3	0.1	2.3	0	0	2.7	3.7	0.4	0	6	0	1.5	2.7	8.7		32.6	-8.3	-53			0.703686	1.7												1.2
	206	GW		2014-12-08	35.2508	138.776	852	100	56-100	12.4	8.33	81.7	34	0	2.4	0	0	1.5	3.2	0.2	0	5	0	1	1.9	7			-8.6	-54
	207	GW		2014-12-04	35.1944	138.608	48	160	99.5-132.5	16.8	8.2	144.4	65.4	0	3.3	0	0	0.1	11.6	0.2	0	9.1	0	2.3	4.7	12		0.1	-7.8	-50			0.708073	1												0.5
	208	GW		2014-11-28	35.19	138.675	108	122	80-110	14.9	8.14	156.9	55.4	0.1	3.6	0	0	9	5.4	0.3	0	10.5	0	2	3.8	13		65.3	-8.3	-54			0.703643	3.4												0.3
	209	GW		2014-12-04	35.1679	138.632	24	30	17-20	17.8	6.74	194.5	65.3	0.1	6.5	0	0	9.6	18.9	0.2	0	9.5	0	2	6.2	18		7.2	-8.5	-55			0.706412	10.1												1.1
	210	GW		2014-11-26	35.1705	138.64	20	200	106-200	19.2	7.14	160.1	58.4	0.1	6.3	0	0	11.6	15	0.2	0	9.5	0	2.2	5.8	15.2		23	-8.4	-54			0.703764	11												0.9
	211	GW		2014-11-28	35.1722	138.661	17	20		15.7	7.14	173.5	67.1	0.1	5.1	0	0	8.7	13.6	0.4	0	9.1	0	2.3	5.9	14.8		29.6	-8.3	-54			0.703647	2.5												0.9
	212	GW		2014-11-28	35.1675	138.67	10	18	08-11	15.7	7.37	174	63.6	0.1	5.5	0	0	9.4	14.7	0.4	0	9.5	0	2.4	5.7	14.6		31.1	-8.2	-54			0.703854	2												0.9
	213	GW		2014-11-28	35.1661	138.681	9	200	156-200	15.4	7.07	209	63.8	0.1	8.5	0	0	17.9	14.5	0.3	0	10.6	0	2.9	6.6	18.1		29.2	-8.1	-52			0.703714	2.9												0.6
	214	GW		2014-12-08	35.1736	138.721	84	152	102-146	15.2	7.65	255	39	0	10.2	0	0	47.3	26.5	0	0	8.9	0	3	9.7	19.8			-7.2	-46
	215	GW		2014-11-26	35.1592	138.645	17	100	70-100	17.3	6.92	197.3	67.6	0.1	6.2	0	0	9.6	19	0.1	0	9.1	0	1.8	5.7	18.5		4.7	-8.6	-55			0.706926	5.6												1.1
	216	GW		2014-11-25	35.1437	138.622	20	65	30-?	17.5	6.65	255	93.8	0.1	8.1	0	0	7.5	22.2	0.1	0	11	0	2.3	4.6	31.6		2.7	-8.5	-57			0.705997	12												1.8
	217	GW		2014-11-25	35.1395	138.622	17	60	45-60	18.3	6.8	322	104	0.1	12.6	0	0	13.5	35.6	0	0	14.6	0	2.6	5.3	38.9		3.6	-8.2	-54			0.705765	11.5												1.6
	218	GW		2014-11-25	35.1387	138.62	18	75	20-70	17.8	7.16	274	78.4	0	8.9	0	0	16.1	30.9	0.2	0	17.1	0	1.9	6.8	23.6		7.6	-7.9	-51			0.704542	11												1
	219	GW		2014-11-25	35.1377	138.619	18	70	60-70	17.5	6.9	255	80.7	0.1	9	0	0	16.8	32.9	0.3	0	16.7	0	1.9	7.5	23.1		8.9	-7.6	-49			0.704542	8.3												0.9
	220	GW		2014-11-25	35.139	138.624	16	98	53-85	17.5	7.08	290	101.7	0.1	9.2	0	0	7.7	23.5	0.1	0	10.7	0	2.2	5.4	35.7		5.5	-8.9	-58			0.705807	9.7												1.1
	221	GW		2014-11-26	35.1343	138.622	15	77	39-67	18.7	6.75	337	100.4	0	21.6	0	0	5.6	38.4	0	0	27.7	0	2	6.5	29.8		5.1	-7.7	-49			0.704529	11.4												0.9
	222	GW		2014-11-25	35.1276	138.623	11	100		16.9	7.02	244	82.9	0.1	11.8	0	0	6.3	24.5	0.1	0	9.2	0	1.9	6	28.2		6.1	-9	-60			0.705648	8.6												1.5
	223	GW		2014-11-25	35.1236	138.62	9	10		19.4	6.68	287	94.8	0.3	15.3	0	0	11.1	25.2	0	0	14.1	0	1.8	7	30.2		2.4	-7.7	-50			0.705294	10.8												1.1
	224	GW		2014-11-25	35.1148	138.583	8	9		20.8	6.72	409	162.5	0.1	13.2	0.4	0	24.3	21.8	0	0	45.2	0	3	6.8	30.1		1.6	-7.4	-46			0.704862	3.7												1.5
	225	GW		2014-11-25	35.1173	138.607	10	9		18.7	6.71	245	53	0.2	21.3	0	0	18.5	21	0.6	0	20.2	0	3.4	7.2	15.6		4.5	-7.3	-46			0.706175	4												1.5
	226	GW		2014-11-25	35.12	138.626	6	9		21.6	7.31	355	106.2	0.1	16.2	0	0	10.3	40.9	0	0	19.8	0	2.2	6.3	38.9		2	-8.3	-54			0.706326	6.2												1.4
	227	GW		2014-12-04	35.1376	138.646	10	50	25-40	16.4	7.67	276	98.6	0.1	6.7	0	0	14	24.7	0.2	0	8.8	0	1.8	5.3	35.5		7.5	-8.5	-56			0.707087	9.7												1.2
	228	GW		2014-11-26	35.1375	138.645	10	110	62-104	16.2	7.74	262	92.5	0.1	6.3	0	0	12.4	22.2	0.2	0	9.9	0	1.8	5	30.9		8.1	-8.6	-56			0.707013	8.9												0.9
	229	GW		2014-11-26	35.1288	138.661	8	180	150-170	15.1	7.92	374	85.1	0.1	30.6	0	0	0.3	48.3	0.3	0	26.8	0	2.3	11.5	24.1		69.9	-10.1	-65			0.70394	7.7												0.3
	230	GW		2014-11-26	35.1257	138.648	5	57	26-40	18.1	6.89	273	99.8	0.1	7.6	0	0	10.2	26.1	0.1	0	10.6	0	2.2	5.2	33.6		3	-8.4	-55			0.707016	10												0.8
	231	GW		2014-11-26	35.1257	138.655	4	67	39.5-50.5, 56.0-67.0	17.7	7.09	251	89.8	0.1	7.4	0	0	10.3	24.6	0.2	0	9.1	0	1.8	5.2	31.8		3.3	-8.5	-56			0.707063	9.1												0.6
	232	GW		2014-12-04	35.1383	138.665	6	200		14.2	7.96	253	101.1	0.1	6.3	0	0	0.5	30.6	0.5	0	20.5	0	2.4	7.3	18.9		62.1	-10.2	-66			0.703824	5												0.3
	233	GW		2014-12-04	35.1382	138.666	5	250		14.1	8.23	274	86.5	0.1	12	0	0	0.3	40.8	0.5	0	20	0	2.1	9.6	19.2		46.8	-9.8	-63			0.703824	2.9												0.3
	234	GW		2014-11-27	35.1416	138.678	5	180		14.5	7.72	447	73.3	0.1	66.5	0	0.2	0.6	38.7	0.4	0	24.9	0	4	12.7	34.5		38.2	-9.6	-61			0.70368	2.2												0.3
	235	GW		2014-11-27	35.1409	138.683	4	112		16.2	7.1	238	65.1	0.1	18.7	0	0	10.2	19.2	0.4	0	18	0	2.8	6.6	15.3		37.8	-8.6	-56			0.705522	2.3												0.9
	236	GW		2014-11-27	Non-public	Non-public	2	149	119-149	16.1	8.26	391	59.8	0.1	61.6	0	0.2	0.4	29.9	0.2	0	20.7	0	2.7	9.4	34			-9.3	-59
	237	GW		2014-11-27	Non-public	Non-public	5	150		15.8	7.65	750	67.2	0	171.2	0	0.5	8.9	43.4	0	0	105.1	0	4.4	13.8	23.4			-8.5	-55
	238	GW		2014-11-27	35.1475	138.702	5	200	160-200	14.8	7.49	8810	71.7	0	2704.1	0	9	4.5	374.9	0	0.4	1082.7	0	22	184.1	451.5			-7.8	-50
	239	GW		2014-11-07	35.1543	138.691	5	65	65-?	17	7.2	232	60.9	0.1	16.7	0	0	13.6	17.3	0.3	0	17.3	0	2.9	6.9	15.5		32.2	-8.2	-52			0.70547	1.7												1.1
	240	GW		2014-11-28	35.1589	138.691	5	320	259-314	13.6	8.5	129.5	55.9	0.1	3.3	0	0	0.4	10.6	0.3	0	9.6	0	1.5	3.5	11		36.7	-8.9	-58			0.703624	1.5												<0.3
	241	GW		2014-11-07	35.1574	138.696	5	140	110-130	14.7	7.5	567	71.9	0	110.7	0	0.3	3.6	32.7	0	0	69.1	0	3	10.3	23.2		39.9	-9.1	-59			0.704294	1.2												<0.3
	242	GW		2014-11-07	35.1572	138.709	4	250	190-250	15.1	8.05	834	53.6	0	193.4	0	0.6	0.7	46.8	0	0	96.5	0	3.1	14.1	39.4		28.1	-8.6	-55			0.703665	3.1												<0.3
	243	GW		2014-11-07	35.1584	138.697	5	150	95-150	16	7.29	609	64.2	0	119.8	0	0.4	13	31.7	0	0	75.7	0	4.6	12.6	18.8			-8.1	-53
	244	GW		2014-11-28	35.1605	138.698	5	30		15.7	7.14	202.3	66	0.1	7	0	0	16.2	15.8	0.4	0	10.2	0	2.8	6.4	17.5			-7.9	-52
	245	GW		2014-11-28	35.1603	138.699	5	254	210-254	13.7	8.3	119.5	48.1	0.1	4.1	0	0	0.4	9.5	0.4	0	11.5	0	1.3	2.7	8.2		71	-8.9	-57			0.703542	1.4												<0.3
	246	GW		2014-11-07	35.1631	138.695	5	50		13.9	8.73	97.1	46.9	0.1	2.4	0	0	0.4	6.5	0.3	0	7.8	0	1.3	2.8	8.7		34.7	-9.1	-58			0.703597	1.6												<0.3
	247	GW		2014-11-07	35.1571	138.717	4	76	35-76	15.9	7.48	3620	62.7	0	1042.5	0	3	0	171.1	0	0	441.5	0	11.4	65.3	176.8		27.1	-7.6	-49			0.703659	1.2												<0.3
	248	GW		2014-11-28	35.1603	138.729	11	270	240-260	19	7.75	183.1	45.5	0	6.7	0	0	35.3	3.1	0.3	0	8.2	0	1.9	6.2	13.4			-7.2	-47
	249	GW		2014-11-27	35.1615	138.734	18	150	120-150	16.8	8.74	130.3	48.8	0	4.4	0	0	15.6	4.1	0.3	0	7.3	0	1.3	3.8	12.7			-7.3	-48
	250	GW		2014-11-27	35.1473	138.724	5	210	180-210	15.3	8.26	161.9	42.3	0	8.7	0	0	0.2	25.5	0.3	0	9	0	1.7	4.8	13.6			-8.9	-56
	251	GW		2014-11-27	35.1375	138.738	7	150	95-150	17.7	7.85	125.7	48.2	0.1	3.9	0	0	5.6	8.5	0.8	0	7	0	2.3	3.9	10.5			-7.6	-48
	252	GW		2014-12-08	35.1801	139.005	849			12.8	8.03	92.6	39.1	0	4.7	0	0	2.9	1.1	0	0	3.9	0	0.6	2.6	9.7			-8.3	-53
	253	GW		2015-02-19	35.1434	138.756	5	150		15	8.68	96.2	44.2	0	2.8	0	0	0.4	6.1	0.3	0	7.4	0	1	2.8	7.9			-7.5	-47
	A	GW	Aoki well	2012-2014	35.242	138.591	140	550		16.75	7.445	132.75	49.728		3.12			0.496	11.623			14.415		0.586	2.163	7.094			-11.085	-75.15
	A	GW	Aoki well	2018-03-27	35.242	138.591	140	550		14	7.99	124.4	50.02		2.82501			0.54975	8.74748			15.0621		0.266495	2.20603	8.05684	7.93		-11.0576	-75.311																0.163879
	A	GW	Aoki well	2018-11-07	35.242	138.591	140	550		14.2	7.41	122															7.08		-10.79	-75.8	-44.951
	A	GW	Aoki well	2019-10-29	35.242	138.591	140	550		13.9	7.17	124.9															7.02
	A	GW	Aoki well	2020-09-16	35.242	138.591	140	550		12.86	8.13	128.6															6.69	221	-11.3	-75.7
	F1	GW	Fujinishiki Sake brewery well	2019-10-29	35.2692	138.56	241	32		13.9	6.69	128															9.68	59.4	-9.15	-59.6
	F1	GW	Fujinishiki Sake brewery well	2020-09-16	35.2692	138.56	241	32		14.8	6.91	120.3															9.44
	FG01	GW		2016-07-26	35.4915	138.77		75		10.9	7.6	125	54.9	0.17	2.9			1.3	7.2			6.6		1.3	2.5	9.5		64.3	-10.9	-76
	FG01	GW		2016-07-26	35.4915	138.77																						62	-11.1	-76
	FG02	GW		2014-07-25	35.4914	138.759				10.2	7.7	110	67.1		2.1			0.8	4			5.8		1.3	2.3	8.2		64.7	-11.1	-76
	FG02	GW		2016-07-26	35.4914	138.759																						64.3	-11	-75
	FG03	GW		2014-07-25	35.494	138.764				13.2	7.8	125	73.2		3			1.2	8			6.8		1.2	3	9.5		66.7	-11.3	-76
	FG03	GW		2016-07-26	35.494	138.764																						65.2	-11.1	76
	FG04	GW		2015-10-07	35.4819	138.758				11.1	7.7	110	61		2.2			0.9	4.1			5.6		1.6	2.5	8.4		80.7	-10.8	-75
	FG04	GW		2016-07-26	35.4819	138.758																						81.1	-10.9	-75
	FG05	GW		2015-10-07	35.4809	138.758		165	82.5-104.5, 110-115.5, 121-126.5, 132-137.5, 143-154	10.4	8	86	61	0.26	1.2			0.6	1.9			5.8		1.4	1.8	6.1		98.8	-11.1	-78
	FG05	GW		2016-07-26	35.4809	138.758		165	82.5-104.5, 110-115.5, 121-126.5, 132-137.5, 143-154																			98.5	-11.2	-78
	FG06	GW		2015-10-07	35.4726	138.75				10.9	7.8	100	54.9		1.5			0.7	2.9			5.7		1.5	2.4	7.5		91.4	-10.8	-75
	FG06	GW		2016-07-26	35.4726	138.75																						90.7	-10.9	-75
	FG07	GW		2015-10-07	35.4673	138.759				9.7	8.3	74	48.8		0.7			0.3	1			5.2		1	1.5	5		71.5	-11.8	-84
	FG07	GW		2016-07-26	35.4673	138.759																						71.9	-11.9	-83
	FG08	GW		2015-10-07	35.4505	138.752		200	60-120	9.3	8.1	79	51.9		0.9			0.6	1.4			4		1	1.8	6.2		53.4	-10.7	-76
	FG08	GW		2016-07-26	35.4505	138.752		200	60-120																			55.3	-10.8	-74
	FG09	GW		2015-10-07	35.5003	138.763		120	54-59, 71-81, 104-114	13.3	7.4	184	82.4	0.1	6.1			1.2	17.4			8.3		1.5	5.7	14.9		14.8	-10.4	-73
	FG09	GW		2016-07-26	35.5003	138.763		120	54-59, 71-81, 104-114																			14.8	-10.4	-71
	FG10	GW		2015-10-07	35.4832	138.75				11.6	7.9	104	54.9		1.5			0.4	6.9			8.3		1.5	2.2	6.2		114	-11.7	-83
	FG10	GW		2016-07-19	35.4832	138.75																						115.1	-11.8	-82
	FG11	GW		2015-10-07	35.4678	138.74				12.2	7.9	98	64.1		1.3			0.8	2			5.2		1.4	2.8	7.9		80.8	-10.7	-75
	FG11	GW		2016-07-19	35.4678	138.74																						82.1	-10.7	-74
	FG12	GW		2014-07-25	35.4961	138.749		130	64-88, 112-124	13.3	7.9	123	64.1	0.25	2.7			0.7	8.6			7.2		1.2	3.8	8.9		69.1	-11	-76
	FG12	GW		2016-07-19	35.4961	138.749		130	64-88, 112-124																			73.9	-11.2	-77
	FG13	GW		2015-10-07	35.4935	138.742				13.4	8.1	179	76.3		5.6			0.6	19.3			13.5		1.4	5.9	10.7		97.8	-11.5	-80
	FG13	GW		2016-07-19	35.4935	138.742																						101.5	-11.7	-81
	FG14	GW		2014-07-25	35.4894	138.741				13.2	7.8	108	64.1		1.7			0.7	4			5.8		1.2	3.1	8.2		63.8	-11.2	-75
	FG14	GW		2016-07-19	35.4894	138.741																						65.2	-10.8	-75
	FG15	GW		2015-10-07	35.4631	138.744		226	174-186, 193-199, 205-210, 215-221	11.6	8.1	75	54.9		0.8			0.4	1			5.1		1.2	1.9	5.1		92.2	-11.3	-79
	FG15	GW		2016-07-19	35.4631	138.744		226	174-186, 193-199, 205-210, 215-221																			99.5	-11.3	-79
	FG16	GW		2015-10-07	35.4783	138.735		152	108-150	11.2	7.9	10.2	73.2		1.5			0.8	2.6			5.5		1.3	3.1	8.2		75.9	-10.7	-75
	FG16	GW		2016-07-25	35.4783	138.735		152	108-150																			76.2	-10.8	-74
	FG17	GW		2015-10-07	35.4703	138.729				11.2	7.9	106	58		2			0.7	6.3			6		1.1	3.5	7.5		69.9	-11.1	-77
	FG17	GW		2016-07-25	35.4703	138.729																						71.3	-11	-77
	FG18	GW		2015-10-07	35.4736	138.73				10.8	7.9	95	58		2.1			0.6	5			5.7		1	3	6.4		72.2	-11.1	-77
	FG18	GW		2016-07-25	35.4736	138.73																						78.6	-11	-77
	FG19	GW		2014-07-25	35.4946	138.738	880	170	109.5-126, 131.5-159	12.5	8	123	67.1	0.31	2.5			0.8	7.7			8.7		1.2	3.5	8.7		63.6	-11.9	-81
	FG19	GW		2016-07-25	35.4946	138.738	880	170	109.5-126, 131.5-159																			71.1	-11.6	-80
	FG20	GW		2014-07-25	35.4938	138.735				12.9	8	136	59.8		3.6			1	10.7			9.2		1.2	4.8	9.9		90.5	-11.7	-79
	FG20	GW		2016-07-27	35.4938	138.735																						88.7	-11.6	-79
	FG31	GW		2016-07-25	35.4783	138.613				11.9	7.5	100	45.8		4.9			0.4	4.4			6.2		0.6	2.7	8.2		9.6
	FG32	GW		2016-07-25	35.4526	138.619				9.7	7.8	130	42.7		4.9			0.7	10.6			6.4		0.8	2.5	5.9		67.7
	FG33	GW		2016-07-25	35.424	138.632				12	8.1	79	40.9		1.2			0.6	4.8			5.2		0.7	2	5.7		66
	FG34	GW		2016-07-25	35.4253	138.628				11.2	8.2	87	46.4		1			0.6	5.6			5.4		0.7	2.6	6.7		64
	FG35	GW		2016-07-25	35.4141	138.639				11.1	8.4	75	40.3		0.9			0.3	4.7			5.4		0.5	2.5	5.1		97.2
	FGB	GW		2015-01-01	35.1233	138.651	6	160	150.5-157					0	4986	0	16.4	0	891.5	0	0	1558.9	0	27.2	633.5	861.8
	FJM	deep thermal GW	Fujinomiya (FJM) Onsen	2010-03-26	35.2338	138.621	167	1500		29.4	8.2			0.1	671.9	0	1.5	0	709.4	0.3	0	425.2	0	11.1	44.1	288.6			-11.58	-79.8																	4.71e-06
	Fu47	fumaroles	Owakudani	1982-11-17	35.2333	139.017				81
	Fu48	fumaroles	Yunohanazawa	1982-11-17	35.2167	139.033				100
	Fu70	fumaroles	Kusashio	1982-07-09	35.4333	138.333				21
	G11	GW		2012-09-20	35.4755	138.724		108	64-102.51	9	8.03	154	47.7	0.13	2.3			7.8	6.4			5.6		1.6	3.5	10.7		55
	G12	GW		2012-09-20	35.4508	138.712	1120	306	196-300.5	10	8.47	74	29.5	0.39	0.5			0.6	2.6			4.8		0.8	1.3	4.6		111
	G13	GW		2012-09-20	35.4818	138.672	930	40	28.8-37.75	9	7.89	96	32.2	0	3.4			2.1	7			6.3		0.7	1.6	7.6		29
	G14	GW		2012-09-20	35.4505	138.702		300	256-278, 283.5-300	10	8.5	98	39.9	0.31	1.1			0.8	5.8			7.4		1	2.3	6		107
	G23	GW		2012-08-07	35.4545	138.844		90	40-60, 67.5-72.5	22.3	7.62	135	72.3	0.12	2.4			2.8	2.8			5.7		1.5	4.8	13.5		21
	G25	GW		2012-08-07	35.4604	138.849		90	27.5-32.5, 40-70	21.4	7.68	151	78	0.12	2.7			1.7	3.1			6.3		1.7	5.3	13.9		54
	G25	GW		2012-08-07	35.4678	138.816		115	52.5-57.5, 80-90, 97.5-102.5	16.1	7.5	153	80.9	0.1	1.9			2.4	6.1			5.4		0.9	5.9	16.1		48
	G26	GW		2012-08-07	35.4605	138.815		102	75-95	19.3	7.28	236	83.9	0.1	6.8			3.5	36.1			10.6		1.9	3.4	31.9		32
	GTB	deep thermal GW	Gotemba Kogen Onsen	2010-03-24	35.2348	138.925	319	1500		42.3				0.2	27.7	0	0.1	0	14.4	0.1	0	65.4	0	6.1	1	5.3			-8.18	-50.6																	7.08e-08
	HRN	deep thermal GW	Hirano Onsen	2010-02-20	35.4351	138.909	1017	1500		17.6	9.7	194	56.1	0.2	4	0	0	0	43.8	0	0	29.2	0	1	0.1	9.1			-9.85	-62.9		20.7															3.73e-08
	HS21	deep thermal GW	Kofu Onsen	2009-01-20	35.662	138.57				44.7	8	213																	-11.7	-82
	HS22	deep thermal GW	Togentenkeisen Onsen	2009-01-18	35.651	138.41				29.8	10.4	27.3																	-11.2	-77
	HS23	fumaroles	Nishiyama Hot Spring	2009-09-19	35.554	138.307				48.3	9.2	173																	-12.1	-83
	HS24	fumaroles	Momonoki Hot Spring	2009-02-07	35.624	138.357				41.4	9.2	106																	-12.6	-87
	HS25	deep thermal GW	Jikkoku Hot Spring	2009-01-19	35.294	138.421				28.2	9.4	790																	-9.1	-65
	HS26	GW		2009-01-19	35.294	138.421				9.1	7.9	38.4																	-8.3	-53
	HS46	deep thermal GW	Shimobe	1982-07-09	35.4167	138.483				30
	ING	deep thermal GW	Inogagawa Onsen	2010-03-25	35.2569	138.534	135	1000		28.7				2	1045.8	0	3.2	0.1	15.8	0	0.01	279.1	0.3	0.6	0.1	382.7			-7.86	-46.8																	1.16e-05
	K4	spring		2010-10-24	35.2432	138.842	599	0		13.7	6.76	107			2.3			1.8	0.4			3.9		1	3.3	11	8.68
	KGKF	deep thermal GW	Kawaguchiko Royal Hotel Funatsu Onsen	2010-03-26	35.5063	138.763	835	1499		33.4	7.3	3500	87.8	0.2	490.2	0	1.1	0.1	760.2	0.7	0.01	419.8	0	0.8	1.8	301.8			-10.91	-71.5		14.3															1.05e-05
	KGKS	deep thermal GW	Kawaguchiko Shiki No Yado Onsen	2010-03-26	35.507	138.762	834	1497		24.2	7.1	2230	98	0.2	316.2	0	0.4	0.1	571.2	0	0.01	215.4	0	0.5	11.2	244.9			-11.54	-77.9		15.2															2.2e-06
	Koma	deep thermal GW	Koma Onsen	2000-03-23	35.0757	138.978	75			33.4	9	250																																			2.2e-05
	KRJF	deep thermal GW	Fujiama Park Onsen	2012-02-21	35.2907	138.783	1217	2000		34.8				0.2	224.8	0	0.5	0.1	1190	0	0	490.3	0	9	35.2	183			-10.63	-78.1																	2.01e-06
	KYSD	deep thermal GW	Kamiyoshida Hotel Bell Onsen	2010-03-24	35.4598	138.808	879	1500		19.7	9.8	1980	16.8	0.1	85.3	0	0.2	0.1	1014.5	0	0	152.7	0	3.3	0.1	358.3			-12.2	-84.9		12.1															2.17e-07
	M1	GW	Fujiyoshida mineral water plant	2020-03-20	35.4686	138.774	925	203			8.3		25									6.8		1.2	2.2	6.4	8.2	91							60											<0.3
	M10	GW	Daiko Plus mineral water plant		35.2126	138.63	90				8.1											11		2.2	3.8	13		63
	M11	GW	Matsuoka Ryokan mineral water plant		35.3654	138.586	725				8											7		1	2	7		86
	M12	GW	Fuji Mineral mineral water plant		35.4628	138.772	950	200			8											5.4		1.3	3.6	9.5		60
	M13	GW	Fuji Seisui Fujizakura Meisui mineral water plant & brewery		35.4592	138.756	1000	150			8.03											4.8		1.39	2.83	7.7		59										30-40
	M14	GW	Rembrandt Premium Fuji well		35.2888	138.97	580	200																				100
	M15	GW	Asagiri Beverage mineral water plant		35.3497	138.585	650	180			8.5							0.2				80		2.9	11	15		150
	M16	GW	Fuji Meisui mineral water plant		35.4577	138.77	990	273			8.3							0.1				5.7		0.8	2.2	5.9		79
	M2	GW	VanaH mineral water plant		35.4601	138.789	930								6							4			4	8.4		65
	M3	GW	Fuji Seisui Yamanaka mineral water plant		35.4141	138.853	1000	100			8.1											4.4		0.8	2.3	7		66
	M4	GW	Fuji Seisui Narusawa mineral water plant		35.4813	138.706	950	100			7.9											4.8		1.2	3	8.4		65
	M5	GW	Fuji Seisui Ishikawa mineral water plant		35.1531	138.777	13				8.2											7.1		1.5	3.7	10		41
	M6	GW	Aqua Fujitenma mineral water plant	2020-07-01	35.2059	138.636	75	160			8.2											12.4		1	5.1	15.1		70
	M7	GW	Fujisan Blue mineral water plant		35.4094	138.591	120	250			8.5											80		2.9	11	15		150
	M8	GW	Fuji no yusui mineral water plant		35.4628	138.772	950	200			8.4											5.3		1	2.1	6.2		80
	M9	spring		1979, 2016, 2017	35.4537	138.837	940			11.3	7.2	164	756		2.6		0.2	7.5	6.2		0	5		2.4	5.4	15.9		77.8	-10.2	-66
	Ma6	spring		1988-11-10	35.0932	138.938	17						46		3.9				1.8			5.8		1.42	4.09	13.6									14.1												4.91e-08
	MG10	GW		2016-07-21	35.5114	138.778	886																					26.2	-10.3	-70
	MG11	GW		2016-07-21	35.5106	138.779	890																					12.6	-10.3	-69
	MSH	deep thermal GW	Mishimia Gokurakuyu Onsen	2001-03-28	35.1107	138.907	23
	NRS	deep thermal GW	Fuji Yurari Onsen	2010-02-19	35.4762	138.691	994	1500		31	7.9	1770	118	0.2	196.2	0	0.4	0	548.4	0	0	119.3	0	1.6	63.1	154.2			-11.48	-85.1		8.2															8.99e-07
	OTN	deep thermal GW	Otanai Onsen	2001-03-29	35.2964	138.867	640	1500
	OTN	deep thermal GW	Otanai Onsen	2010-03-24	35.2964	138.867	640	1500		31.6				0.3	143.2	0	0.4	0	204.7	0	0.01	155.9	0	13.1	2.8	46.1			-11.03	-72.9																	6.88e-07
	OW1	GW		2014-10-24	35.5033	138.768	841.9	14		16.6	8.15	152.7		0.04	3.1	0.4		0.3	8			5.2		0.8	4.1	12.1		1.9	-8.5	-62
	OW2	GW		2014-10-24	35.5025	138.767	839			14.3	8.23	123.4		0.15	2.5			1.3	3.9			4.9		2.8	3	10.3		10.7	-10.1	-67
	OW3	GW		2014-10-24	35.5102	138.752	840.8			14.8	8.39	163.8		0.04	2.4			3.9	9.3			5.2		4.9	2.7	12.4		1.9	-10.2	-68
	OW4	GW		2014-08-05	35.5082	138.752	839.8	11		15.2	7.08	162.7		0.08	6.6			2.5	14			6.8		3.4	5.3	14.1		4.8	-10.5	-71
	OW5	GW		2015-10-28	35.5096	138.746	840.9			14.7	7.52	159.3		0.1	5.5			2.5	9.5			6.5	0.1	3.2	4.3	14.5		7.9	-9.2	-65
	OW6	GW		2015-10-28	35.5076	138.744	836.7			13.9	7.42	151.2		0.07	7.8			0.9	8.3			6.7		2.2	4.5	14.8		1.7	-9.3	-65
	S12	spring		2013-11-11	35.2497	138.659	334	0		14.8	7	145	53.1		3.4			8.7	9.2			5.2		2.2	4	15.6		14.9	-7.7	-50
	S12	spring		2014-09-17	35.2497	138.659	334	0		15.2	6.8	149	52.6		3.7			8.5	9.5			5.4		2.2	4.2	16		13.9	-7.6	-49			0.703537	1.4
	S15	spring		2013-11-12	35.2223	138.438	120	0		14.4	7.2	141	48.6		8.5			5.6	5.6			8		2.2	2.7	12.4		49.6	-8.9	-57
	S15	spring		2014-09-17	35.2223	138.438	120	0		14.4	6.8	148	46.3		8			7.7	7.3			8.3		2.2	4	12.9		42	-8.7	-57			0.703615	3.6
	S16	spring		2013-11-12	35.2279	138.601	127	0		14.2	7.3	133	51.7		5.2			5.6	4.7			7.8		2	2.4	12.2		55.6	-9	-59
	S16	spring		2014-09-17	35.2279	138.601	127	0		14.5	6.8	131	57.5		5.3			7.4	6.1			8.1		2	3.7	12.6		47.8	-8.9	-58			0.703613	3
	S2	spring		2013-11-11	35.2159	138.335	705	0		11.6	7	58	29.1		2.3			3	4.4			3.6		0.9	1.5	8.3		22	-8.7	-57
	S2	spring		2014-09-16	35.2159	138.335	705	0		11.9	6.8	79	34.9		2.3			4.2	4.9			3.6		0.9	1.8	8.6		10.5	-8.8	-57			0.704251	2.2
	S25	spring		2014-12-13	35.1507	138.584	160	0		14.3	6.9	125	51.8		3.9			4	3.4			5.7		1.7	3.9	11.8		7.5	-7.5	-46			0.70359	2
	S26	spring		2014-12-13	35.1598	138.572	325	0		12.7	7.2	86	46.5		2.8			3.3	1.3			5.7		0.4	3.5	10.1		3.3	-7.8	-49			0.705428	1.4
	S27	spring		2015-01-20	35.1519	138.622	13	0		14	7.5	187	66.1		8			5.3	18.4			9.5		1.6	3.4	21.2		4.8	-9	-59			0.706204	7.8
	S31	spring		2013-11-13	35.1714	138.705	20	0		14	7.5	118	41.9		3			6.3	7.5			6.5		1.6	2.5	10.4		43.3	-8.5	-55
	S31	spring		2014-10-02	35.1714	138.705	20	0		14.1	6.9	121	40.2		2.9			7.2	8.4			6.6		1.6	3.7	10.7		31.5	-8.7	-55			0.703667	5
	S33	spring		2013-11-13	35.1717	138.711	26	0		13.7	7.9	94	37		3			3	4.6			6.1		1.6	1.9	7.7		37.6	-8.4	-55
	S33	spring		2014-09-16	35.1717	138.711	26	0		14.5	7.3	96	50.8		3.1			3.8	5.3			6.1		1.6	2.8	7.9		32.9	-8.6	-55			0.703757	3.1
	S4	spring		2013-11-11	35.2147	138.333	695	0		12.3	7.2	69			1			1.9	7.4			2.6		0.3	1	7.9		1	-8.7	-56
	S4	spring		2014-09-16	35.2147	138.333	695	0		2.3	6.8	71			1.1			2.1	8.3			2.6		0.4	1.4	8.3		0.9	-8.8	-55			0.705922	4.3
	SBS	deep thermal GW	Subashiri Onsen	2001-03-29	35.3683	138.859	853	1500
	SBS	deep thermal GW	Subashiri Onsen	2010-03-24	35.3683	138.859	853	1500		36.9				0.2	10.8	0	0	0	141.4	0	0.01	41.8	0	0.6	0	40			-10.21	-65.5																	1.54e-07
	SKB1-13	GW		12.2015-02.2016	35.116	138.628	4	500	40.96-43						2773.3				407.1			1249	4.8	20.7	177.9	328.4							0.703542
	SKB1-18	GW		12.2015-02.2016	35.116	138.628	4	500	57.1-58.6					0.1	20.1				27.6			12.2	0.1	2	6.1	29.7							0.703624
	SKB1-23	GW		12.2015-02.2016	35.116	138.628	4	500	76.2-75.5					0.1	10			3.7	29.1	0.1	0	7.8		1.5	5.5	29.3							0.703508
	SKB1-27	GW		12.2015-02.2016	35.116	138.628	4	500	94.6-96.65					0.1	21.1			2	34.9			10.7	0.2	1.9	6.8	36.8							0.703564
	SKB1-5	GW		12.2015-02.2016	35.116	138.628	4	500	142.83-144.67						15578		46		2024			5540	1	61	1451	2515
	SKB1-6	GW		12.2015-02.2016	35.116	138.628	4	500	172.48-174.53						20444		61		2760			10372	4	111	1328	1539
	SNG	GW		2010-03-26	35.2485	138.509	123	160		30.1				0.6	274	0	0.7	0	21.5	0	0.03	147.1	0.6	0.6	0	47.4			-8.33	-52.7																	1.8e-06
	SYM	deep thermal GW	Fuji Yu Sato Onoji	2001-03-27	35.2597	138.861	554	1350
	SYM	deep thermal GW	Fuji Yu Sato Onoji	2010-03-25	35.2597	138.861	554	1350		40.8				0.4	5879.8	0	16.5	0.4	231.4	0	0.04	1711.8	0.1	87.5	33.9	1984.5			-7.51	-43.7																	3.71e-06
	TBZ	GW		2010-03-25	35.2765	138.53	334	160		14.6				0.1	5	0	0	2.5	14.9	0	0	7.7	0	0	2.6	19.2			-8.14	-50.6																	9.8e-08
	TKR	deep thermal GW	Tokura Onsen	2001-03-28	35.1608	138.949	308
	TNK	deep thermal GW	Lake Tanuki (TNK) Onsen	2010-03-26	35.341	138.553	679	1300		22.3				9.3	10.4	0	0.1	0	78.4	0	0.04	72.7	0.1	0.3	0	6.1			-10.8	-67.1																	1.37e-06
	W12	GW	Ichifuji mineral water well	2013-11-26	35.1899	138.675	116	246	169-175, 187- 193, 199-205, 212-217, 223- 229, 235-241	13.4	8	116	57		1.2			0.5	3.9			9.1		0.9	3.2	9.4		62.4	-9.5	-62
	W12	GW	Ichifuji mineral water well	2014-07-17	35.1899	138.675	116	246	169-175, 187- 193, 199-205, 212-217, 223- 229, 235-241	13.4	8	116	57.1		1.5			0.7	4.7			9		1	3.1	9.5		51.9	-9.6	-62			0.703529	1.2												<0.3
	W16	GW		2014-12-08	35.1754	138.72	84	152	102-146	15.2	7.7	255	39		10.2			47.3	26.5			8.9		3	9.7	19.8		11.9	-7.2	-46			0.70356	4.7												1.3
	W47	GW		2014-11-26	35.1389	138.621	16	100	35-60	18.2	7	308	105		11.2			11.2	31			13.3		2.2	5.8	37.4		3.2	-8.4	-55			0.705462	11												1.7
	Y11	spring		2015-10-26	35.166	138.694	22	0		14.7	6.95	163	53.07		5.29			14.27	12.08			8.85		2.29	5.35	14.32	11.73		-8.12	-52.59							11		812428	695.5	21105.4	0.9
	Y12	spring		2015-10-26	35.171	138.712	50	0		14.2	7.21	106	41.48		3.92			4.36	4.79			7.47		1.49	3.29	8.96	11.49		-8.18	-52.82							9	26	1214.7	339.6	78.6	0.9
	Y13	spring		1979	35.167	138.723	15	0																				39.9833
	Y13	spring		2015-10-26	35.167	138.723	15	0		15.2	7.29	196	43.92		7.44			25.16	18.81	0.0793333		8.96		3.11	6.85	16.96	11.29		-7.57	-49.21							25.5		31322.3	652.8	185.2	0.4
	Y17	spring		1988-11-09	35.123	138.914	33	0					52		7.8				13.8			9		1.6	6.19	18.7									3.7											9.1	5.15e-08
	Y17	spring		2015-10-26	35.123	138.914	33	0		16	7.42	157	57.34		6.27			4.39	9.9			10.21		1.82	4.83	14.24	9.99		-8.25	-54							17		57206.6	651.2	923.6	0.7
	Y2	spring		2015-10-26	35.369	138.564	710	0		11	7.48	85	31.11		3.33			3.24	3.57			5.26		1.14	2.16	8.34	11.9		-8.84	-60.26							19		2059.3	354	122.6	0.6
	Y7	spring		2015-10-26	35.224	138.605	130	0		14.5	7.59	139	47.58		7.19			7.84	4.69			8.97		2.17	4.2	12.7	10.53		-8.56	-56.81						0-28			175944	666.8	16608.9	0.7
	Ya10	deep thermal GW	Fuji Kawaguchiko Onsen Konansou	2011-08-04	35.5034	138.768	850	1500		40	7.1	2230	98		297		1.9	14.3	559		0	181		1	12	254			-11.4	-78		15.2
	Ya4	GW		2011-07-25	35.4339	138.909	1020	1500	1500		9.7	194	56.1		1.1		0	0	43.3		0	23.2		1.7	0.7	16.2			-10	-65		20.7
	Ya5	GW		2011-07-25	35.4292	138.843	1010	1500	1500		10	271	61	0.12	14.4		0	0	51.4		0	50.4		1.2	0.3	13		73	-11.7	-79		16
	Ya7	deep thermal GW	Bessho Sasa Onsen	2011-07-25	35.4999	138.814	895	1500			9.8	1980	16.8		82.5		0	0	788		0	134		10.9	0	264			-12.2	-86		12.1
	Ya8	deep thermal GW	Fuji Yurari Hotspring	2011-08-04	35.4761	138.691	1010	1500		38	7.9	1770	118		188		0	0	511		0	126		2.4	52.8	161			-12.7	-90		8.2
	Ya9	deep thermal GW	Fuji Onsenji Yumedono	2011-07-25	35.5054	138.76	850	1500			7.3	3500	87.8		546		4	9.5	802		0	403		1.6	4	315			-10.7	-72		14.3
	YMN	deep thermal GW	Yamanakako Onsen	2010-02-19	35.4301	138.842	1004	1500		25.6	10	271	61	0.4	14.2	0	0	0	52	0	0	41.8	0	0.6	0	7			-11.5	-78.1		16															1.66e-07
	YSD-C	GW		2010-02-19	35.4668	138.813	842	100		12.6				0.1	3.6	0	0	3.8	17.9	0.2	0	6.7	0	1.8	7	18.6			-9.81	-64.6																	3.27e-08
	YSD-H	deep thermal GW	Yoshida Onsen	2010-02-19	35.4668	138.813	842	1500		33.9				0.1	49.5	0	0.1	0	894.5	0	0	119.1	0	1.9	0	317.6			-11.16	-77.6																	5.17e-07
[truncated: 35 more columns]

## Sheet: references
	no.	reference
	1	Geological Survey of Japan (GSJ), & National Institute of Advanced Industrial Science and Technology (AIST). (2020). National hydrological environment database of Japan. https://gbank.gsj.jp/WaterEnvironmentMap/
	2	Ono, M., Machida, I., Ikwa, R., Kamitani, T., Oyama, K., Muranaka, Y., Ito, A., & Marui, A. (2019). Regional groundwater flow system in a stratovolcano adjacent to a coastal area: a case study of Mt. Fuji and Suruga Bay, Japan. Hydrogeol. J., 27, 717-730. https://doi.org/10.1007/s10040-018-1889-9
	3	Ono, M., Ikawa, R., Machida, H., & Marui, A. (2016). Distribution of Radon Concentration in Groundwater at the Southwestern Foot of Mt. Fuji (in Japanese). Radioisotopes, 65(11), 431-439. https://doi.org/10.3769/radioisotopes.65.431
	4	Yamamoto, C. (2016). Estimation of groundwater flow system using multi-tracer techniques in Mt. Fuji, Japan (in Japanese) (Publication Number 201210782) University of Tsukuba]. Tsukuba, Japan.
	5	Okabe, S., Shibasaki, M., Oikawa, T., Kawaguchi, Y., & Nihongi, H. (1981). Geochemical studies of spring and lake waters on and around Mt.Fuji (in Japanese). Journal of the School of Marine Science and Technology, Tokai University, 14, ­81-105.
	6	Segawa, T., Sugiyama, A., Kinoshita, T., Sohrin, R., Nakano, T., Nagaosa, K., Greenidge, D., & Kato, K. (2015). Microbes in groundwater of a volcanic mountain, Mt. Fuji; 16S rDNA phylogenetic analysis as a possible indicator for the transport routes of groundwater. Geomicrobiol. J., 32, 677-688. https://doi.org/10.1080/01490451.2014.991811
	7	Asai, K., & Koshimizu, S. (2019). 3H/3He-based groundwater ages for springs located at the foot of Mt. Fuji (in Japanese). J. Groundw. Hydrol., 61(4), 291-298. https://doi.org/10.5917/jagh.61.291
	8	Tosaki, Y., Tase, N., Sasa, K., Takahashi, T., & Nagashima, Y. (2011). Estimation of groundwater residence time using the 36Cl bomb pulse. Groundwater, 49(6), 891-902. https://doi.org/10.1111/j.1745-6584.2010.00795.x
	9	Aizawa, K., Sumino, H., Uyeshima, M., Yamaya, Y., Hase, H., Takahashi, H. A., Takahashi, M., Kazahaya, K., Ohno, M., Rung-Arunwan, T., & Ogawa, Y. (2016). Gas pathways and remotely triggered earthquakes beneath Mount Fuji, Japan. Geology, 44(2), 127-130. https://doi.org/10.1130/G37313.1
	10	Sugiyama, A., Masuda, S., Nagaosa, K., Tsujimura, M., & Kato, K. (2018). Tracking the direct impact of rainfall on groundwater at Mt. Fuji by multiple analyses including microbial DNA. Biogeosciences, 15, 721-732. https://doi.org/10.5194/bg-15-721-2018
	11	Shikazono, N., Arakawa, T., & Nakano, T. (2014). Groundwater quality, flow, and nitrogen pollution at the southern foot of Mt. Fuji (in Japanese). J. Geogr., 123(3), 323-342. https://doi.org/10.5026/jgeography.123.323
	12	Tosaki, Y., & Asai, K. (2017). Groundwater ages in Mt. Fuji (in Japanese). J. Geogr., 126(1), 89-104. https://doi.org/10.5026/jgeography.126.89
	13	Sakai, Y., Shita, K., Koshimizu, S., & Tomura, K. (1997). Geochemical study of trace vanadium in water by preconcentrational neutron activation analysis Jour. Radioanal. Nucl. Chem., 216(2), 203-212. https://doi.org/10.1007/BF02033779
	14	Kamitani, T., Watanabe, M., Muranaka, Y., Shin, K.-C., & Nakano, T. (2017). Geographical characteristics and sources of dissolved ions in groundwater at the southern part of Mt. Fuji (in Japanese). J. Geogr., 126(1), 43-71. https://doi.org/10.5026/jgeography.126.43
	15	Tsuchi, R. (2007). Groundwater and springs of Fuji volcano, Japan (in Japanese). In S. Aramaki, T. Fujii, S. Nakada, & N. Miyaji (Eds.), Fuji Volcano (pp. 375-387). Yamanashi Institute of Environmental Sciences.
	16	Mahara, Y., Igarashi, T., & Tanaka, Y. (1993). Groundwater ages of confined aquifer in Mishima lava flow, Shizuoka (in Japanese). J. Groundw. Hydrol., 35(3), 201-215. https://doi.org/10.5917/jagh1987.35.201
	17	Ogata, M., Kobayashi, H., & Koshimizu, S. (2014). Concentration of fluorine in groundwater and groundwater table at the northern foot of Mt. Fuji (in Japanese). J. Groundw. Hydrol., 56(1), 35-51. https://doi.org/10.5917/jagh.56.35
	18	National Institute of Advanced Industrial Science and Technology Japan (AIST). (2015). 2014 Marine geological and environmental survey confirmation technology development results report (in Japanese). https://www.enecho.meti.go.jp/category/electricity_and_gas/nuclear/rw/library/library06.html
	19	Yamamoto, S., & Nakamura, T. (2020). Visit to valuable water springs (129) valuable water at the northern foot of Mount Fuji (Fuji-Kawaguchiko Town) (in Japanese). J. Groundw. Hydrol., 62(2), 329-336. https://doi.org/10.5917/jagh.62.329
	20	Yamamoto, S., Nakamura, T., & Uchiyama, T. (2017). Newly discovered lake bottom springs from Lake Kawaguchi, the northern foot of Mount Fuji, Japan (in Japanese). Journal of Japanese Association of Hydrological Sciences, 47(2), 49-59. https://doi.org/10.4145/jahs.47.49
	21	Yamamoto, S., Nakamura, T., Serisawa, Y., Nakamura, S., Yasuda, T., & Uchiyama, T. (2020). Water sources of lake bottom springs in Lake Kawaguchi, northern foot of Mount Fuji, Japan (in Japanese). J. Geogr., 129(5), 665-676. https://doi.org/10.5026/jgeography.129.665
	22	Sano, Y., & Wakita, H. (1985). Distribution of 3He/4He ratios and its implications for geotectonic structure of the Japanese Islands. J. Geophys. Res., 90, 8729-8741. https://doi.org/10.1029/JB090iB10p08729
	23	Ogata, M., & Kobayashi, H. (2015). Hydrologic Science Research for the Management and Utilization of Ground Water Resources in the Northern Piedmont Area of Mt. Fuji -Fluorine ion and vanadium contained in ground water at the northern foot of Mt. Fuji. Yamanashi Industrial Technology Center.
	24	Yaguchi, M., Muramatsu, Y., Chiba, H., Okumura, F., & Ohba, T. (2016). The origin and hydrochemistry of deep well waters from the northern foot of Mt. Fuji, central Japan. Geochem. J., 50, 227-239. https://doi.org/10.2343/geochemj.2.0409
	25	Umeda, K., Asamori, K., & Kusano, T. (2013). Release of mantle and crustal helium from a fault following an inland earthquake. Appl. Geochem., 37, 134-141. https://doi.org/10.1016/j.apgeochem.2013.07.018
	26	Ohno, M., Sumino, H., Hernandez, P. A., Sato, T., & Nagao, K. (2011). Helium isotopes in the Izu Peninsula, Japan: Relation of magma and crustal activity. J. Volcanol. Geotherm. Res., 199(1-2), 118-126. https://doi.org/10.1016/j.jvolgeores.2010.11.001
	27	Fujiyoshida mineral water plant, URL: http://fujiyoshida-hozen.org
	28	Daiko Plus mineral water plant, URL: http://daikyo-p.com/company.html
	29	Matsuoka Ryokan mineral water plant, URL: http://www.matsuoka-ryokan.jp/
	30	Fuji Mineral mineral water plant, URL: https://www.fujimineral.jp/products/mineral/
	31	Fuji Seisui mineral water plants & brewery, URL: http://www.fujiseisui.com/
	32	Rembrandt Premium Fuji well, URL: https://rembrandt-premium.com/
	33	Asagiri Beverage & Fuiji Meisui mineral water plants, URL: https://www.frecious.jp/water/
	34	VanaH mineral water plant, URL: https://www.vanah.co.jp/
	35	Aqua Fujitenma mineral water plant, URL: https://aqua-ft.co.jp/en/factory/
	36	Fujisan Blue mineral water plant, URL: http://kinajapan.com/index.php
	37	Fuji no yusui mineral water plant, URL: https://www.f-you-sui.co.jp/index.html
	38	Nakamura, T., Hasegawa, T., Yamamoto, S., Uchiyama, T., Seko, Y., Shimizu, G., Yoneyama, Y., & Kazama, F. (2017). Sources of water and nitrate in springs at the northern foot of Mt. Fuji and nitrate loading in the Katsuragawa River (in Japanese). J. Geogr., 126(1), 73-88. https://doi.org/10.5026/
	39	Notsu, K., Mori, T., Sumino, H., & Ohno, M. (2007). Fumarolic activity and release of magmatic volatiles from Fuji volcano (in Japanese). In S. Aramaki, T. Fujii, S. Nakada, & N. Miyaji (Eds.), Fuji Volcano (pp. 173-182). Yamanashi Institute of Environmental Sciences.
	40	Yamamoto, S., Nakamura, T., Koishikawa, H., & Uchiyama, T. (2017). Water quality of shallow groundwater in the southern coast area of Lake Kawaguchi at the northern foot of Mt. Fuji, Yamanashi, Japan (in Japanese). Mount Fuji Research, 11, 1-9.
