# Supplementary material for: Revisiting Mt Fuji’s groundwater origins with helium, vanadium and environmental DNA tracers
Source: Nat Water. 2023 Jan 19;1(1):60–73. doi: 10.1038/s44221-022-00001-4 (PMC11041693; doi:10.1038/s44221-022-00001-4)
Supplement: Supplementary file 4 — Mt Fuji spring and groundwater microbial eDNA dataset. [file 44221_2022_1_MOESM4_ESM.xlsx]

## Sheet: title page
	Extended Data Table 2
	associated manuscript:
	Revisiting Mt. Fuji’s groundwater origins
	O. S. Schilling1,2,3, K. Nagaosa4, T. U. Schilling5, M. S. Brennwald2, R. Sohrin4, Y.Tomonaga1,2,6, P. Brunner3, R. Kipfer2,7, and K. Kato4
	1 Hydrogeology, Department of Environmental Sciences, University of Basel, CH-4056 Basel, Switzerland
	2 Department Water Resources and Drinking Water, Eawag - Swiss Federal Institute of Aquatic Science and Technology, CH-8600 Dübendorf, Switzerland
	3 Centre for Hydrogeology and Geothermics, Université de Neuchâtel, CH-2000 Neuchâtel, Switzerland
	4 Department of Geosciences, Graduate School of Science, Shizuoka University, Shizuoka 422-8529, Japan
	5 Department of Geology and Geological Engineering, Université Laval, Québec, QC, G1V 0A6, Canada.
	6 Entracers GmbH, CH-8600 Dübendorf, Switzerland
	7 Institute of Biogeochemistry and Pollutant Dynamics & Institute of Geochemistry and Petrology, Swiss Federal Institute of Technology Zurich (ETHZ), CH-8092, Zürich, Switzerland
	Corresponding author: O. S. Schilling (oliver.schilling@unibas.ch)

## Sheet: sampling & site info, reference
	name	location	type	site id	sampling date	Reference
	Shibakawa 08.2015	Shibakawa	spring	1	07-Aug-2015	Sugiyama et al., 2018. Tracking the direct impact of rainfall on groundwater at Mt. Fuji by multiple analyses including microbial DNA. Biogeosciences, 15, 721-732. doi: 10.5194/bg-15-721-2018
	Shibakawa 10.2015	Shibakawa	spring	1	26-Oct-2015	Sugiyama et al., 2018. Tracking the direct impact of rainfall on groundwater at Mt. Fuji by multiple analyses including microbial DNA. Biogeosciences, 15, 721-732. doi: 10.5194/bg-15-721-2018
	Jimbanotaki 03.2018	Jimbanotaki	spring	2	2018-03-26	this study; nucleotide sequence datasets filed in the DNA Databank of Japan (DDBJ) under accession number DRA013474
	Fujinishiki 10.2019	Fujinishiki brewery well	groundwater	F1	2019-10-29	this study; nucleotide sequence datasets filed in the DNA Databank of Japan (DDBJ) under accession number DRA013474
	Yoshimaike 03.2018	Yoshimaike	spring	9	2018-03-26	this study; nucleotide sequence datasets filed in the DNA Databank of Japan (DDBJ) under accession number DRA013474
	Yoshimaike 11.2018	Yoshimaike	spring	9	2018-11-07	this study; nucleotide sequence datasets filed in the DNA Databank of Japan (DDBJ) under accession number DRA013474
	Aoki 10.2019	Aoki	groundwater	A	2019-10-29	this study; nucleotide sequence datasets filed in the DNA Databank of Japan (DDBJ) under accession number DRA013474
	Kakitagawa 03.2018	Kakitagawa	spring	48	2018-03-27	this study; nucleotide sequence datasets filed in the DNA Databank of Japan (DDBJ) under accession number DRA013474
	Tomizawa 03.2018	Tomizawa	spring	63	2018-03-27	this study; nucleotide sequence datasets filed in the DNA Databank of Japan (DDBJ) under accession number DRA013474

## Sheet: Bacteria, phylum, OTU>1%
			Shibakawa 08.2015	Shibakawa 10.2015	Jimbanotaki 03.2018	Fujinishiki 10.2019	Yoshimaike 03.2018	Yoshimaike 11.2018	Aoki 10.2019	Kakitagawa 03.2018	Tomizawa 03.2018
	Kingdom	Phylum	(given in % of total OTU reads)
	Bacteria	Bacteria <1%	24.702	23.978	32.2986	13.4621	16.7388	11.841	14.044	26.2175	18.6352
	Bacteria	Acidobacteria	3.41018	2.50022	2.57014	0.829999	0.742675	0.127804	0	0.212019	0.104215
	Bacteria	Actinobacteria	1.80513	1.39857	0	0.0597122	0	0	0.251387	0	0
	Bacteria	Bacteroidetes	4.08438	9.41131	2.22172	8.27909	2.52183	13.8923	7.12435	7.65918	7.81612
	Bacteria	Chlamydiae	0	0.533609	0.742081	1.09273	0.922223	0.734871	0.139947	0.914331	0.501776
	Bacteria	Chlorobi	0	0.172132	0	0	0	0	0	0	0
	Bacteria	Chloroflexi	0.226185	0.292624	1.47964	1.33158	3.95005	1.3036	0	0	0.62143
	Bacteria	Cyanobacteria	2.17486	3.18014	0.873303	1.89885	2.17906	1.46974	0.204737	3.55794	0.594411
	Bacteria	Elusimicrobia	2.78817	1.42439	0	0	0	0	0	0	0
	Bacteria	Fibrobacteres	0.356677	0.331354	0	0	0	0	0	0	0
	Bacteria	Firmicutes	4.44976	0.146312	1.86878	0	0.212193	0	2.52682	0.0861326	1.56322
	Bacteria	Fusobacteria	0	0	0	0.0358273	0	0	0.0233245	0	0
	Bacteria	GN02	0	0	1.62896	2.02126	1.68122	0.958528	1.89706	0.496919	1.37023
	Bacteria	NC10	0.404524	0.137705	0	0	0	0	0	0	0
	Bacteria	Nitrospirae	13.197	20.6816	6.77828	7.64913	5.72105	3.14397	13.5256	4.49877	15.6824
	Bacteria	OD1	0	0	14.6335	14.7579	22.3292	14.2373	6.87296	16.4911	9.57233
	Bacteria	OP11	0	0	0.0226244	0	0	0	0	1.23236	0
	Bacteria	OP3	0	0	14.181	20.9351	22.9495	17.6625	7.24356	0.881203	9.95445
	Bacteria	Planctomycetes	0	0.206558	0	0	0	0	0	0	0
	Bacteria	Proteobacteria	35.3067	30.136	11.8643	20.2812	10.5362	24.1421	36.9849	17.253	25.2161
	Bacteria	SR1	0	0	0	0	0.0408063	0	0	0.0331279	0
	Bacteria	TM7	0	0	0.221719	0.0955395	0.19587	0.0511215	0.17623	0.530047	0.0231589
	Bacteria	unassigned_phylum_a	0	0	5.90498	2.5109	3.1176	2.46022	0.811175	4.18075	6.99784
	Bacteria	unassigned_phylum_b	0	0	0.307692	0.44187	0.0816127	0.140584	1.61976	0.67581	0.413
	Bacteria	Verrucomicrobia	4.02784	2.41415	0.330317	0	0.293806	0.191706	0	0.662559	0
	Bacteria	WS3	0.213136	0.318444	0	0	0	0	0	0	0
	Archaea	Archaea <1%	0.878643	0.512092	0.886878	0.818057	0.767159	1.32277	0.116623	1.69615	0.142813
	Archaea	Crenarchaeota	0.31318	0.520699	0.0316742	0.0567266	0.252999	0.185315	0.147722	6.89061	0.0270187
	Archaea	Euryarchaeota	1.26577	1.3039	0	0	0	0	0	0	0
	Archaea	Parvarchaeota	0.395824	0.400207	1.04977	2.93187	4.58663	5.58502	5.29985	5.1017	0.567392
	unassigend kingdom		0	0	0.104072	0.510539	0.179548	0.549556	0.989996	0.728815	0.19685
		Total Archaea (OTU reads)	0	0	435	1275	1110	687	2147	2066	191
		Total Bacteria (OTU reads)	23021	22705	22555	32092	14516	11895	36352	15369	25822
		Total OTU reads	23021	22705	22990	33367	15626	12582	38499	17435	26013

## Sheet: Archaea, order, all OTU
					Shibakawa 08.2015	Shibakawa 10.2015	Jimbanotaki 03.2018	Fujinishiki 10.2019	Yoshimaike 03.2018	Yoshimaike 11.2018	Aoki 10.2019	Kakitagawa 03.2018	Tomizawa 03.2018
	Kingdom	Phylum	Class	Order	(given in % of total Archaea OTU reads)
	Archaea	unassaigned phylum			0	0	1.14943	3.05882	2.07207	0	0.27946	1.7425	0
	Archaea	Crenarchaeota	MBGA	unassigned order	0	0	1.37931	3.68627	5.31532	5.24017	0.465766	0	7.32984
	Archaea	Crenarchaeota	MBGA	NRP-J	11.0272	8.37004	4.36782	2.35294	2.34234	1.89229	0	0	0
	Archaea	Crenarchaeota	MCG	unassigned order	0	0	0	1.2549	1.35135	0	0	0.629235	0
	Archaea	Crenarchaeota	Thaumarchaeota	unassigned order	0	0	0	0	0	0	0	0	0
	Archaea	Crenarchaeota	Thaumarchaeota	AK31	9.06344	4.55213	0	0	0.900901	0	0	0.871249	3.14136
	Archaea	Crenarchaeota	Thaumarchaeota	Cenarchaeales	8.76133	10.4258	1.6092	1.4902	2.61261	4.51237	2.65487	41.2875	3.66492
	Archaea	Crenarchaeota	Thaumarchaeota	Nitrososphaerales	0	0	0	0	0	0	0	11.9071	0
	Archaea	Crenarchaeota	Thaumarchaeota	Cenarchaeales	0	0	0	0	0	0	0	0	0
	Archaea	Crenarchaeota	Thermoprotei	unassigned order	0	0	0	0	0.720721	0	0	0	0
	Archaea	Euryarchaeota	unassigned class		0	0	0	0.862745	0.540541	0.582242	0	0	0
	Archaea	Euryarchaeota	DSEG	unassigned order	0	0	0	0.235294	0	0	0.326036	0	0
	Archaea	Euryarchaeota	DSEG	ArcA07	0	0	11.954	2.82353	3.51351	4.22125	0.326036	1.25847	0
	Archaea	Euryarchaeota	DSEG	DHVE3	0	0	1.83908	0	0	0	0	0	0
	Archaea	Euryarchaeota	Halobacteria	Halobacteriales	0	0	1.6092	0	0	0	0	0	3.66492
	Archaea	Euryarchaeota	Methanobacteria	Methanobacteriales	16.7674	3.67107	0	0.784314	0	0	0	0	0
	Archaea	Euryarchaeota	Methanomicrobia	Methanosarcinales	0	0	0	0	0	0	0	0	0
	Archaea	Euryarchaeota	Thermoplasmata	E2	34.7432	50.8076	17.4713	3.52941	0.36036	1.31004	0.13973	1.16167	2.6178
	Archaea	Parvarchaeota	Micrarchaea	unassigned order	0	0	5.28736	2.58824	1.53153	0.436681	0.558919	1.25847	0
	Archaea	Parvarchaeota	Parvarchaea	unassigned order	0	0	0	0.313725	0	0	0	2.61375	2.6178
	Archaea	Parvarchaeota	Parvarchaea	WCHD3-30	18.8822	20.8517	40.9195	49.4902	36.8468	53.7118	45.8314	13.94	54.9738
	Archaea	Parvarchaeota	Parvarchaea	YLA114	0.755287	1.32159	12.4138	27.5294	41.8919	28.0932	49.4178	23.3301	21.9895
				Total Archaea (OTU reads)	662	681	435	1275	1110	687	2147	2066	191
				Total Bacteria (OTU reads)	23021	22705	22555	32092	14516	11895	36352	15369	25822
				Total OTU reads	23683	23386	22990	33367	15626	12582	38499	17435	26013
